# Supplementary material for: A Pilot Study Investigating the Dynamics of Pigeon Circovirus Recombination in Domesticated Pigeons Housed in a Single Loft
Source: Viruses. 2021 May 22;13(6):964. doi: 10.3390/v13060964 (PMC8224587; doi:10.3390/v13060964)
Supplement: Supplementary file 1 [file viruses-13-00964-s001.zip]

Archive with 1 entries (1 files):
- Supplemental Data 1New.xlsx
