# Supplementary material for: A Pilot Study Investigating the Dynamics of Pigeon Circovirus Recombination in Domesticated Pigeons Housed in a Single Loft
Source: Viruses. 2021 May 22;13(6):964. doi: 10.3390/v13060964 (PMC8224587; doi:10.3390/v13060964)
Supplement: Supplementary file 1 [file viruses-13-00964-s001.zip › Supplemental Data 1New.xlsx]

## Sheet: PiCV_this study
Genotype	Accession #	TSP	sampling date
1	MW655992	TSP8_pre	2020-05-04	100.001
1	MW655997	TSP9_pre	2020-05-04	100.001	100.001
1	MW655996	TSP9_pre	2020-05-04	99.901	99.801	100.001
1	MW656008	TSP10_po	2020-05-26	99.801	99.801	99.701	100.001
1	MW656013	TSP10_po	2020-05-26	99.901	99.801	99.701	100.001	100.001
1	MW656012	TSP10_po	2020-05-26	99.801	99.701	99.601	100.001	99.901	100.001
1	MW656009	TSP10_po	2020-05-26	99.801	99.701	99.601	99.801	99.801	99.801	100.001
1	MW656014	TSP10_po	2020-05-26	99.801	99.801	99.701	99.801	99.901	99.901	100.001	100.001
1	MW656011	TSP10_po	2020-05-26	99.801	99.701	99.601	99.801	99.801	99.801	99.901	100.001	100.001
1	MW656010	TSP10_po	2020-05-26	99.901	99.801	99.701	99.901	99.901	99.901	99.901	100.001	99.901	100.001
1	MW655994	TSP9_pre	2020-05-04	99.901	99.801	99.701	99.801	99.801	99.801	99.701	99.801	99.701	99.801	100.001
1	MW656006	TSP9_po	2020-05-21	99.901	99.901	99.801	99.801	99.901	99.901	99.801	99.801	99.801	99.901	100.001	100.001
1	MW655995	TSP9_pre	2020-05-04	99.801	99.801	99.701	99.701	99.801	99.801	99.701	99.701	99.701	99.801	99.901	99.901	100.001
1	MW656003	TSP9_po	2020-05-21	99.901	99.801	99.701	99.701	99.701	99.701	99.801	99.901	99.801	99.801	99.801	99.901	99.801	100.001
1	MW655993	TSP9_pre	2020-05-04	99.901	99.901	99.801	99.901	99.901	99.901	99.701	99.701	99.701	99.801	99.901	99.901	99.801	99.801	100.001
1	MW656001	TSP9_po	2020-05-21	99.901	99.901	99.801	99.901	99.901	99.901	99.701	99.701	99.701	99.801	99.901	99.901	99.801	99.801	100.001	100.001
1	MW656002	TSP9_po	2020-05-21	99.901	99.801	99.701	99.901	99.801	99.801	99.601	99.701	99.601	99.701	99.801	99.901	99.801	99.701	100.001	100.001	100.001
1	MW656007	TSP9_po	2020-05-21	99.901	99.801	99.701	99.901	99.801	99.801	99.701	99.801	99.701	99.701	99.801	99.901	99.801	99.801	100.001	100.001	99.901	100.001
1	MW656004	TSP9_po	2020-05-21	99.901	99.901	99.801	99.801	99.901	99.801	99.801	99.801	99.801	99.801	99.901	99.901	99.801	99.901	99.901	99.901	99.901	100.001	100.001
1	MW655998	TSP9_pre	2020-05-04	99.801	99.801	99.701	99.701	99.801	99.701	99.701	99.701	99.701	99.701	99.801	99.801	99.701	99.801	99.801	99.801	99.801	99.901	99.901	100.001
1	MW656005	TSP9_po	2020-05-21	99.901	99.801	99.701	99.801	99.801	99.701	99.701	99.801	99.701	99.701	99.801	99.901	99.801	99.801	99.901	99.901	99.801	99.901	100.001	99.901	100.001
1	MW656016	TSP9_sw	2020-05-06	99.801	99.701	99.601	99.801	99.701	99.801	99.701	99.801	99.701	99.701	99.801	99.901	99.801	99.801	99.901	99.901	99.801	99.901	99.901	99.801	99.801	100.001
1	MW656019	TSP9_sw	2020-05-06	99.701	99.601	99.501	99.701	99.601	99.701	99.601	99.701	99.601	99.601	99.701	99.801	99.701	99.701	99.801	99.801	99.701	99.801	99.801	99.701	99.701	99.901	100.001
1	MW656015	TSP9_sw	2020-05-06	99.701	99.601	99.501	99.701	99.601	99.701	99.601	99.701	99.601	99.601	99.701	99.801	99.701	99.701	99.801	99.801	99.701	99.801	99.801	99.701	99.701	99.901	99.901	100.001
1	MW656018	TSP9_sw	2020-05-06	99.601	99.501	99.401	99.601	99.501	99.601	99.501	99.601	99.501	99.501	99.601	99.701	99.601	99.601	99.701	99.701	99.601	99.701	99.701	99.601	99.601	99.701	99.701	99.701	100.001
1	MW656017	TSP9_sw	2020-05-06	99.201	99.101	99.001	99.201	99.101	99.201	99.101	99.201	99.101	99.101	99.201	99.301	99.201	99.201	99.301	99.301	99.201	99.301	99.301	99.201	99.201	99.301	99.201	99.301	99.101	100.001
2	MW656033	TSP8_pre	2020-05-04	93.801	93.801	93.701	93.701	93.801	93.801	93.701	93.701	93.701	93.801	93.901	93.901	93.801	93.801	93.801	93.801	93.801	93.801	93.801	93.701	93.901	93.901	93.801	93.701	93.601	93.701	100.001
2	MW656034	TSP8_pre	2020-05-04	93.801	93.801	93.701	93.701	93.801	93.801	93.801	93.801	93.801	93.801	93.901	93.901	93.801	93.901	93.801	93.801	93.801	93.901	93.901	93.801	94.001	94.001	93.901	93.801	93.701	93.801	99.901	100.001
2	MW656050	TSP2_po	2020-05-26	93.801	93.801	93.701	93.801	93.801	93.801	93.601	93.601	93.601	93.701	93.801	93.801	93.701	93.701	93.901	93.901	93.901	93.901	93.801	93.701	93.901	93.901	93.801	93.701	93.601	93.701	99.601	99.601	100.001
2	MW656074	TSP4_po	2020-05-07	93.801	93.801	93.701	93.801	93.801	93.801	93.601	93.601	93.601	93.701	93.801	93.801	93.701	93.701	93.901	93.901	93.901	93.901	93.801	93.701	93.901	93.901	93.801	93.701	93.601	93.701	99.601	99.601	99.901	100.001
2	MW656054	TSP2_po	2020-05-26	93.901	93.801	93.701	93.801	93.801	93.701	93.601	93.701	93.601	93.701	93.801	93.901	93.801	93.701	93.901	93.901	93.801	93.801	93.901	93.801	93.901	93.801	93.701	93.701	93.501	93.701	99.701	99.701	99.901	99.901	100.001
2	MW656067	TSP4_po	2020-05-07	93.901	93.901	93.801	93.801	93.901	93.801	93.701	93.701	93.701	93.801	93.901	93.901	93.801	93.801	93.901	93.901	93.901	93.901	93.901	93.801	94.001	93.901	93.801	93.701	93.601	93.701	99.701	99.701	99.901	99.901	100.001	100.001
2	MW656056	TSP2_po	2020-05-26	93.901	93.801	93.701	93.801	93.801	93.801	93.701	93.801	93.701	93.801	93.901	94.001	93.901	93.801	93.901	93.901	93.801	93.801	93.901	93.801	93.901	93.901	93.801	93.801	93.601	93.801	99.801	99.801	99.901	99.901	99.901	100.001	100.001
2	MW656055	TSP2_po	2020-05-26	93.801	93.701	93.601	93.701	93.701	93.701	93.601	93.701	93.601	93.701	93.801	93.901	93.801	93.701	93.801	93.801	93.701	93.701	93.801	93.701	93.801	93.801	93.701	93.701	93.501	93.701	99.701	99.701	99.801	99.801	99.801	99.901	99.901	100.001
2	MW656071	TSP4_po	2020-05-07	93.801	93.801	93.701	93.701	93.801	93.801	93.801	93.801	93.801	93.801	93.901	93.901	93.801	93.901	93.801	93.801	93.801	93.901	93.901	93.801	94.001	94.001	93.901	93.801	93.701	93.801	99.701	99.801	99.801	99.801	99.901	99.901	100.001	99.901	100.001
2	MW656073	TSP4_po	2020-05-07	93.801	93.801	93.701	93.701	93.801	93.801	93.801	93.801	93.801	93.801	93.901	93.901	93.801	93.901	93.801	93.801	93.801	93.901	93.901	93.801	94.001	94.001	93.901	93.801	93.701	93.801	99.701	99.801	99.801	99.801	99.901	99.901	100.001	99.901	100.001	100.001
2	MW656053	TSP2_po	2020-05-26	93.901	93.901	93.801	93.701	93.801	93.701	93.801	93.801	93.801	93.801	93.801	93.801	93.701	93.901	93.801	93.801	93.801	93.901	93.901	93.801	94.001	93.901	93.801	93.701	93.601	93.701	99.601	99.701	99.801	99.801	99.901	99.901	99.901	99.801	99.901	99.901	100.001
2	MW656070	TSP4_po	2020-05-07	93.901	93.901	93.801	93.701	93.801	93.701	93.801	93.801	93.801	93.801	93.801	93.801	93.701	93.901	93.801	93.801	93.801	93.901	93.901	93.801	94.001	93.901	93.801	93.701	93.601	93.701	99.601	99.701	99.801	99.801	99.901	99.901	99.901	99.801	99.901	99.901	100.001	100.001
2	MW656072	TSP4_po	2020-05-07	93.901	93.901	93.801	93.701	93.801	93.701	93.801	93.801	93.801	93.801	93.801	93.801	93.701	93.901	93.801	93.801	93.801	93.901	93.901	93.801	94.001	93.901	93.801	93.701	93.601	93.701	99.601	99.701	99.801	99.801	99.901	99.901	99.901	99.801	99.901	99.901	100.001	100.001	100.001
2	MW656069	TSP4_po	2020-05-07	93.901	93.801	93.701	93.801	93.801	93.701	93.701	93.801	93.701	93.701	93.801	93.901	93.801	93.801	93.901	93.901	93.801	93.901	94.001	93.901	94.001	93.901	93.801	93.801	93.601	93.801	99.701	99.801	99.901	99.901	99.901	100.001	99.901	99.801	100.001	100.001	100.001	100.001	100.001	100.001
2	MW656102	TSP10_po	2020-05-26	93.801	93.801	93.701	93.701	93.801	93.701	93.701	93.701	93.701	93.701	93.801	93.801	93.701	93.801	93.801	93.801	93.801	93.901	93.901	93.801	94.001	93.901	93.801	93.701	93.601	93.701	99.601	99.701	99.801	99.801	99.901	99.901	99.901	99.801	99.901	99.901	99.901	99.901	99.901	100.001	100.001
2	MW656051	TSP2_po	2020-05-26	93.901	93.801	93.701	93.701	93.701	93.701	93.801	93.901	93.801	93.801	93.801	93.901	93.801	93.901	93.801	93.801	93.701	93.801	93.901	93.801	93.901	93.901	93.801	93.801	93.601	93.801	99.701	99.801	99.801	99.801	99.801	99.901	99.901	99.801	100.001	100.001	100.001	100.001	100.001	99.901	99.901	100.001
2	MW656052	TSP2_po	2020-05-26	93.901	93.901	93.801	93.701	93.801	93.801	93.801	93.801	93.801	93.901	93.901	93.901	93.801	93.901	93.801	93.801	93.801	93.801	93.801	93.701	93.901	93.901	93.801	93.701	93.601	93.701	99.701	99.701	99.801	99.801	99.901	99.901	100.001	99.901	99.901	99.901	99.901	99.901	99.901	99.901	99.801	100.001	100.001
2	MW656068	TSP4_po	2020-05-07	93.901	93.901	93.801	93.701	93.801	93.801	93.801	93.801	93.801	93.901	93.901	93.901	93.801	93.901	93.801	93.801	93.801	93.801	93.801	93.701	93.901	93.901	93.801	93.701	93.601	93.701	99.701	99.701	99.801	99.801	99.901	99.901	100.001	99.901	99.901	99.901	99.901	99.901	99.901	99.901	99.801	100.001	100.001	100.001
2	MW656065	TSP4_po	2020-05-07	93.801	93.801	93.701	93.701	93.701	93.801	93.801	93.801	93.801	93.801	93.801	93.801	93.701	93.901	93.801	93.801	93.801	93.901	93.801	93.701	93.901	94.001	93.901	93.801	93.701	93.801	99.601	99.701	99.801	99.801	99.801	99.801	99.901	99.801	99.901	99.901	99.901	99.901	99.901	99.901	99.801	100.001	99.901	99.901	100.001
2	MW656066	TSP4_po	2020-05-07	93.801	93.701	93.601	93.801	93.701	93.801	93.701	93.801	93.701	93.701	93.801	93.901	93.801	93.801	93.901	93.901	93.801	93.901	93.901	93.801	93.901	94.001	93.901	93.901	93.701	93.901	99.701	99.801	99.901	99.901	99.801	99.901	99.901	99.801	100.001	100.001	99.901	99.901	99.901	99.901	99.901	99.901	99.901	99.901	100.001	100.001
2	MW656080	TSP6_po	2020-05-26	93.801	93.701	93.601	93.701	93.701	93.701	93.701	93.801	93.701	93.701	93.801	93.901	93.801	93.801	93.801	93.801	93.701	93.801	93.901	93.801	93.901	93.901	93.801	93.801	93.601	93.801	99.701	99.801	99.601	99.601	99.601	99.701	99.701	99.701	99.801	99.801	99.701	99.701	99.701	99.701	99.701	99.701	99.701	99.701	99.701	99.701
2	MW656083	TSP6_po	2020-05-26	93.801	93.701	93.601	93.701	93.701	93.701	93.701	93.801	93.701	93.701	93.801	93.901	93.801	93.801	93.801	93.801	93.701	93.801	93.901	93.801	93.901	93.901	93.801	93.801	93.601	93.801	99.701	99.801	99.601	99.601	99.601	99.701	99.701	99.701	99.801	99.801	99.701	99.701	99.701	99.701	99.701	99.701	99.701	99.701	99.701	99.701
2	MW656082	TSP6_po	2020-05-26	93.801	93.801	93.701	93.701	93.801	93.701	93.601	93.601	93.601	93.701	93.801	93.801	93.701	93.701	93.801	93.801	93.801	93.801	93.801	93.701	93.901	93.801	93.701	93.601	93.501	93.601	99.601	99.601	99.601	99.601	99.701	99.701	99.701	99.701	99.601	99.601	99.601	99.601	99.601	99.701	99.601	99.601	99.601	99.601	99.501	99.601
2	MW656086	TSP6_po	2020-05-26	93.801	93.701	93.601	93.701	93.701	93.701	93.601	93.701	93.601	93.701	93.801	93.901	93.801	93.701	93.801	93.801	93.701	93.701	93.801	93.701	93.801	93.801	93.701	93.701	93.501	93.701	99.701	99.701	99.601	99.601	99.601	99.701	99.701	99.701	99.701	99.701	99.601	99.601	99.601	99.601	99.601	99.601	99.701	99.701	99.601	99.601
2	MW656081	TSP6_po	2020-05-26	93.801	93.801	93.701	93.701	93.701	93.801	93.701	93.701	93.701	93.801	93.801	93.801	93.701	93.801	93.801	93.801	93.801	93.801	93.701	93.601	93.801	93.901	93.801	93.701	93.601	93.701	99.601	99.601	99.601	99.601	99.601	99.601	99.701	99.701	99.601	99.601	99.601	99.601	99.601	99.601	99.501	99.701	99.701	99.701	99.701	99.701
2	MW656084	TSP6_po	2020-05-26	93.901	93.801	93.701	93.701	93.701	93.601	93.701	93.801	93.701	93.701	93.701	93.801	93.701	93.801	93.801	93.801	93.701	93.801	93.901	93.801	93.901	93.801	93.701	93.701	93.501	93.701	99.601	99.701	99.601	99.601	99.601	99.701	99.601	99.601	99.701	99.701	99.801	99.801	99.801	99.701	99.701	99.701	99.701	99.701	99.701	99.601
2	MW656087	TSP6_po	2020-05-26	93.901	93.801	93.701	93.901	93.801	93.901	93.701	93.801	93.701	93.801	93.901	94.001	93.901	93.801	94.001	94.001	93.901	93.901	93.901	93.801	93.901	94.001	93.901	93.901	93.701	93.901	99.601	99.601	99.601	99.601	99.601	99.601	99.701	99.701	99.601	99.601	99.501	99.501	99.501	99.601	99.501	99.601	99.601	99.601	99.601	99.701
2	MW656088	TSP6_po	2020-05-26	93.201	93.201	93.101	93.101	93.201	93.201	93.201	93.201	93.201	93.201	93.301	93.301	93.201	93.301	93.201	93.201	93.201	93.301	93.301	93.201	93.401	93.401	93.301	93.201	93.101	93.201	98.501	98.601	98.401	98.401	98.401	98.501	98.501	98.501	98.601	98.601	98.501	98.501	98.501	98.501	98.501	98.501	98.501	98.501	98.501	98.501
2	MW656085	TSP6_po	2020-05-26	93.801	93.801	93.701	93.701	93.801	93.701	93.701	93.701	93.701	93.701	93.801	93.801	93.701	93.801	93.801	93.801	93.801	93.901	93.901	93.801	94.001	93.801	93.701	93.801	93.601	93.701	99.001	99.101	99.001	99.001	99.001	99.101	99.001	99.001	99.101	99.101	99.101	99.101	99.101	99.101	99.101	99.001	99.001	99.001	99.001	99.001
2	MW656047	TSP1_po	2020-05-13	93.901	93.901	93.801	93.801	93.801	93.901	93.801	93.801	93.801	93.901	93.901	93.901	93.801	93.901	93.901	93.901	93.901	93.901	93.801	93.701	93.901	94.001	93.901	93.801	93.701	93.801	99.501	99.501	99.301	99.301	99.301	99.301	99.401	99.301	99.301	99.301	99.301	99.301	99.301	99.301	99.201	99.401	99.401	99.401	99.401	99.401
4	MW656078	TSP5_po	2020-05-26	91.001	91.001	90.901	90.901	91.001	91.001	91.001	91.001	91.001	91.001	91.101	91.101	91.001	91.101	91.001	91.001	91.001	91.101	91.101	91.001	91.201	91.101	91.001	91.001	90.901	90.501	91.501	91.601	91.401	91.401	91.401	91.501	91.501	91.401	91.601	91.601	91.501	91.501	91.501	91.501	91.501	91.501	91.501	91.501	91.501	91.501
4	MW656119	TSP6_sw	2020-05-26	90.501	90.501	90.401	90.501	90.501	90.501	90.501	90.501	90.501	90.501	90.501	90.601	90.501	90.501	90.601	90.601	90.501	90.601	90.601	90.501	90.501	90.701	90.701	90.701	90.501	91.101	91.501	91.601	91.501	91.501	91.401	91.501	91.501	91.401	91.601	91.601	91.501	91.501	91.501	91.501	91.501	91.501	91.501	91.501	91.601	91.601
4	MW656109	TSP2_sw	2020-05-26	89.901	89.901	89.801	89.901	89.901	90.001	89.901	89.901	89.901	89.901	90.001	90.001	89.901	90.001	90.001	90.001	90.001	90.101	90.001	89.901	90.001	90.201	90.101	90.101	89.901	90.101	90.901	91.001	90.801	90.801	90.801	90.801	90.901	90.801	90.901	90.901	90.801	90.801	90.801	90.901	90.801	90.901	90.801	90.801	90.901	91.001
4	MW656118	TSP6_sw	2020-05-26	90.501	90.401	90.301	90.501	90.401	90.501	90.401	90.501	90.401	90.401	90.501	90.501	90.501	90.501	90.501	90.501	90.501	90.601	90.501	90.501	90.601	90.601	90.601	90.601	90.501	90.601	91.901	92.001	91.901	91.901	91.801	91.901	91.901	91.801	92.001	92.001	91.901	91.901	91.901	91.901	91.901	91.901	91.901	91.901	92.001	92.001
4	MW656105	TSP5_sw	2020-05-06	90.401	90.301	90.201	90.401	90.301	90.401	90.301	90.401	90.301	90.301	90.401	90.501	90.401	90.401	90.501	90.501	90.401	90.501	90.501	90.401	90.501	90.501	90.501	90.501	90.401	90.501	91.801	91.901	91.801	91.801	91.701	91.801	91.801	91.701	91.901	91.901	91.801	91.801	91.801	91.801	91.801	91.801	91.801	91.801	91.901	91.901
4	MW656122	TSP3_sw	2020-05-26	90.401	90.301	90.201	90.401	90.301	90.401	90.301	90.401	90.301	90.301	90.401	90.501	90.401	90.401	90.501	90.501	90.401	90.501	90.501	90.401	90.501	90.501	90.501	90.601	90.401	90.501	91.801	91.901	91.801	91.801	91.801	91.801	91.901	91.801	91.901	91.901	91.801	91.801	91.801	91.901	91.801	91.901	91.801	91.801	91.901	92.001
4	MW656103	TSP1_sw	2020-05-06	90.401	90.301	90.201	90.401	90.301	90.401	90.301	90.401	90.301	90.301	90.401	90.501	90.401	90.401	90.501	90.501	90.401	90.501	90.501	90.401	90.501	90.601	90.601	90.601	90.401	90.501	91.901	92.001	91.901	91.901	91.801	91.901	91.901	91.801	92.001	92.001	91.901	91.901	91.901	91.901	91.901	91.901	91.901	91.901	92.001	92.001
4	MW656104	TSP2_sw	2020-05-26	90.301	90.301	90.201	90.301	90.301	90.401	90.301	90.301	90.301	90.301	90.401	90.401	90.301	90.401	90.401	90.401	90.401	90.501	90.401	90.301	90.501	90.501	90.501	90.501	90.401	90.501	91.801	91.901	91.801	91.801	91.801	91.801	91.901	91.801	91.901	91.901	91.801	91.801	91.801	91.901	91.801	91.901	91.801	91.801	91.901	92.001
4	MW656108	TSP1_sw	2020-05-06	90.301	90.301	90.201	90.301	90.301	90.401	90.301	90.301	90.301	90.301	90.401	90.401	90.301	90.401	90.401	90.401	90.401	90.501	90.401	90.301	90.501	90.501	90.501	90.501	90.401	90.501	91.801	91.901	91.801	91.801	91.801	91.801	91.901	91.801	91.901	91.901	91.801	91.801	91.801	91.901	91.801	91.901	91.801	91.801	91.901	92.001
4	MW656125	TSP1_sw	2020-05-06	90.301	90.301	90.201	90.301	90.301	90.401	90.301	90.301	90.301	90.301	90.401	90.401	90.301	90.401	90.401	90.401	90.401	90.501	90.401	90.301	90.501	90.601	90.601	90.601	90.401	90.501	91.901	92.001	91.901	91.901	91.901	91.901	92.001	91.901	92.001	92.001	91.901	91.901	91.901	92.001	91.901	92.001	91.901	91.901	92.001	92.101
4	MW656106	TSP1_sw	2020-05-06	90.301	90.201	90.101	90.301	90.201	90.301	90.201	90.301	90.201	90.201	90.301	90.401	90.301	90.301	90.401	90.401	90.301	90.401	90.401	90.301	90.401	90.501	90.501	90.501	90.401	90.401	91.801	91.901	91.801	91.801	91.701	91.801	91.801	91.701	91.901	91.901	91.801	91.801	91.801	91.801	91.801	91.801	91.801	91.801	91.901	91.901
4	MW656107	TSP1_sw	2020-05-06	90.401	90.301	90.201	90.401	90.301	90.401	90.301	90.401	90.301	90.301	90.401	90.501	90.401	90.401	90.501	90.501	90.401	90.501	90.501	90.401	90.501	90.501	90.501	90.601	90.401	90.501	91.801	91.901	91.801	91.801	91.801	91.801	91.901	91.801	91.901	91.901	91.801	91.801	91.801	91.901	91.801	91.901	91.801	91.801	91.901	92.001
4	MW656115	TSP5_sw	2020-05-06	90.301	90.301	90.201	90.301	90.301	90.401	90.301	90.301	90.301	90.301	90.401	90.401	90.301	90.401	90.401	90.401	90.401	90.501	90.401	90.301	90.501	90.501	90.501	90.501	90.401	90.501	91.801	91.901	91.801	91.801	91.801	91.801	91.901	91.801	91.901	91.901	91.801	91.801	91.801	91.901	91.801	91.901	91.801	91.801	91.901	92.001
4	MW656116	TSP5_sw	2020-05-06	90.301	90.301	90.201	90.301	90.301	90.401	90.301	90.301	90.301	90.301	90.401	90.401	90.301	90.401	90.401	90.401	90.401	90.501	90.401	90.301	90.501	90.501	90.501	90.601	90.401	90.501	91.801	91.901	91.801	91.801	91.701	91.801	91.801	91.701	91.901	91.901	91.801	91.801	91.801	91.801	91.801	91.801	91.801	91.801	91.901	91.901
4	MW656124	TSP5_sw	2020-05-06	90.401	90.301	90.201	90.401	90.301	90.401	90.301	90.401	90.301	90.301	90.401	90.501	90.401	90.401	90.501	90.501	90.401	90.501	90.501	90.401	90.501	90.501	90.501	90.601	90.401	90.501	91.801	91.901	91.801	91.801	91.701	91.801	91.801	91.701	91.901	91.901	91.801	91.801	91.801	91.801	91.801	91.801	91.801	91.801	91.901	91.901
4	MW656127	TSP5_sw	2020-05-06	90.301	90.301	90.201	90.301	90.301	90.401	90.301	90.301	90.301	90.301	90.401	90.401	90.301	90.401	90.401	90.401	90.401	90.501	90.401	90.301	90.501	90.601	90.601	90.601	90.401	90.501	91.801	91.901	91.801	91.801	91.801	91.801	91.901	91.801	91.901	91.901	91.801	91.801	91.801	91.901	91.801	91.901	91.801	91.801	91.901	92.001
4	MW656112	TSP3_sw	2020-05-26	90.401	90.401	90.301	90.401	90.401	90.501	90.401	90.401	90.401	90.401	90.501	90.501	90.401	90.501	90.501	90.501	90.501	90.501	90.501	90.401	90.501	90.601	90.601	90.601	90.501	90.501	91.901	92.001	91.901	91.901	91.901	91.901	92.001	91.901	92.001	92.001	91.901	91.901	91.901	92.001	91.901	92.001	91.901	91.901	92.001	92.101
4	MW656114	TSP3_sw	2020-05-26	90.401	90.301	90.201	90.401	90.301	90.401	90.301	90.401	90.301	90.301	90.401	90.501	90.401	90.401	90.501	90.501	90.401	90.501	90.501	90.401	90.501	90.601	90.601	90.601	90.401	90.501	91.901	92.001	91.901	91.901	91.801	91.901	91.901	91.801	92.001	92.001	91.901	91.901	91.901	91.901	91.901	91.901	91.901	91.901	92.001	92.001
4	MW656117	TSP7_sw	2020-05-26	90.401	90.301	90.201	90.401	90.301	90.401	90.301	90.401	90.301	90.301	90.401	90.501	90.401	90.401	90.501	90.501	90.401	90.501	90.501	90.401	90.501	90.601	90.601	90.601	90.401	90.501	91.801	91.901	91.801	91.801	91.801	91.801	91.901	91.801	91.901	91.901	91.801	91.801	91.801	91.901	91.801	91.901	91.801	91.801	91.901	92.001
4	MW656092	TSP7_po	2020-05-26	90.401	90.401	90.301	90.401	90.401	90.501	90.401	90.401	90.401	90.401	90.501	90.501	90.401	90.501	90.501	90.501	90.501	90.501	90.501	90.401	90.501	90.601	90.501	90.501	90.401	90.501	91.901	92.001	91.901	91.901	91.801	91.901	91.901	91.801	92.001	92.001	91.901	91.901	91.901	91.901	91.901	91.901	91.901	91.901	92.001	92.001
4	MW656111	TSP2_sw	2020-05-26	90.301	90.301	90.201	90.301	90.301	90.401	90.301	90.301	90.301	90.301	90.401	90.401	90.301	90.401	90.401	90.401	90.401	90.501	90.401	90.301	90.501	90.501	90.501	90.501	90.301	90.501	91.901	92.001	91.901	91.901	91.801	91.901	91.901	91.801	92.001	92.001	91.901	91.901	91.901	91.901	91.901	91.901	91.901	91.901	92.001	92.001
4	MW656123	TSP2_sw	2020-05-26	90.301	90.201	90.101	90.301	90.201	90.301	90.201	90.301	90.201	90.201	90.301	90.401	90.301	90.301	90.401	90.401	90.301	90.401	90.401	90.301	90.401	90.501	90.401	90.401	90.201	90.401	92.101	92.201	92.101	92.101	92.001	92.101	92.101	92.001	92.201	92.201	92.101	92.101	92.101	92.101	92.101	92.101	92.101	92.101	92.201	92.201
4	MW656021	TSP8_po	2020-05-15	90.401	90.301	90.201	90.401	90.301	90.401	90.301	90.401	90.301	90.301	90.401	90.501	90.401	90.401	90.501	90.501	90.401	90.501	90.501	90.401	90.501	90.601	90.501	90.501	90.301	90.501	91.901	92.001	91.901	91.901	91.901	91.901	92.001	91.901	92.001	92.001	91.901	91.901	91.901	92.001	91.901	92.001	91.901	91.901	92.001	92.101
4	MW656029	TSP3_pre	2020-05-04	90.501	90.401	90.301	90.501	90.401	90.501	90.401	90.501	90.401	90.401	90.501	90.501	90.501	90.501	90.501	90.501	90.501	90.601	90.501	90.501	90.601	90.701	90.601	90.601	90.401	90.601	92.001	92.101	92.001	92.001	91.901	92.001	92.001	91.901	92.101	92.101	92.001	92.001	92.001	92.001	92.001	92.001	92.001	92.001	92.101	92.101
4	MW656113	TSP3_sw	2020-05-26	90.501	90.401	90.301	90.501	90.401	90.501	90.401	90.501	90.401	90.401	90.501	90.501	90.501	90.501	90.501	90.501	90.501	90.601	90.501	90.501	90.601	90.701	90.601	90.601	90.401	90.601	92.001	92.101	92.001	92.001	91.901	92.001	92.001	91.901	92.101	92.101	92.001	92.001	92.001	92.001	92.001	92.001	92.001	92.001	92.101	92.101
4	MW656121	TSP8_po	2020-05-15	90.501	90.401	90.301	90.501	90.401	90.501	90.401	90.501	90.401	90.401	90.501	90.501	90.501	90.501	90.501	90.501	90.501	90.601	90.501	90.501	90.601	90.701	90.601	90.601	90.401	90.601	92.001	92.101	92.001	92.001	92.001	92.001	92.101	92.001	92.101	92.101	92.001	92.001	92.001	92.101	92.001	92.101	92.001	92.001	92.101	92.201
4	MW656022	TSP3_pre	2020-05-04	90.501	90.501	90.401	90.401	90.501	90.401	90.401	90.401	90.401	90.401	90.501	90.501	90.501	90.501	90.501	90.501	90.501	90.501	90.601	90.501	90.601	90.501	90.501	90.501	90.301	90.501	91.901	92.001	91.901	91.901	92.001	92.001	92.001	91.901	92.001	92.001	92.001	92.001	92.001	92.101	92.001	92.001	91.901	91.901	91.901	92.001
4	MW656023	TSP3_pre	2020-05-04	90.501	90.501	90.401	90.401	90.501	90.401	90.301	90.301	90.301	90.401	90.501	90.501	90.501	90.401	90.501	90.501	90.501	90.501	90.501	90.401	90.501	90.501	90.401	90.401	90.201	90.401	91.901	91.901	91.901	91.901	92.001	92.001	92.001	91.901	91.901	91.901	91.901	91.901	91.901	92.001	91.901	91.901	91.901	91.901	91.801	91.901
4	MW656024	TSP3_pre	2020-05-04	90.501	90.501	90.401	90.501	90.501	90.501	90.301	90.401	90.301	90.401	90.501	90.501	90.501	90.401	90.601	90.601	90.601	90.601	90.501	90.501	90.601	90.601	90.501	90.501	90.301	90.501	92.001	92.001	92.101	92.101	92.001	92.101	92.001	91.901	92.001	92.001	92.001	92.001	92.001	92.001	92.001	91.901	92.001	92.001	92.001	92.001
4	MW656044	TSP10_pre	2020-05-04	90.501	90.501	90.401	90.501	90.501	90.501	90.301	90.401	90.301	90.401	90.501	90.501	90.501	90.401	90.601	90.601	90.601	90.601	90.501	90.501	90.601	90.601	90.501	90.501	90.301	90.501	92.001	92.001	92.101	92.101	92.001	92.101	92.001	91.901	92.001	92.001	92.001	92.001	92.001	92.001	92.001	91.901	92.001	92.001	92.001	92.001
4	MW656099	TSP8_po	2020-05-15	90.501	90.501	90.401	90.501	90.501	90.501	90.301	90.301	90.301	90.401	90.501	90.501	90.401	90.401	90.601	90.601	90.501	90.501	90.501	90.401	90.501	90.501	90.501	90.501	90.301	90.501	91.901	91.901	92.001	92.001	92.001	92.001	92.001	91.901	91.901	91.901	91.901	91.901	91.901	92.001	91.901	91.901	91.901	91.901	91.901	92.001
4	MW656000	TSP8_po	2020-05-15	90.501	90.401	90.301	90.401	90.401	90.401	90.201	90.301	90.201	90.301	90.401	90.401	90.301	90.301	90.501	90.501	90.501	90.501	90.401	90.301	90.501	90.501	90.401	90.401	90.201	90.401	91.801	91.801	91.901	91.901	91.901	91.901	91.901	91.801	91.801	91.801	91.901	91.901	91.901	91.901	91.801	91.801	91.901	91.901	91.901	91.901
4	MW655999	TSP5_po	2020-05-26	90.401	90.401	90.301	90.401	90.301	90.301	90.201	90.201	90.201	90.301	90.301	90.401	90.301	90.301	90.501	90.501	90.401	90.401	90.401	90.301	90.401	90.401	90.301	90.301	90.101	90.301	91.801	91.801	91.901	91.901	91.801	91.901	91.801	91.701	91.801	91.801	91.801	91.801	91.801	91.801	91.801	91.801	91.801	91.801	91.801	91.801
4	MW656030	TSP3_pre	2020-05-04	90.601	90.501	90.501	90.501	90.501	90.501	90.401	90.401	90.401	90.501	90.501	90.601	90.501	90.501	90.601	90.601	90.501	90.501	90.601	90.501	90.601	90.501	90.501	90.501	90.301	90.501	92.001	92.001	92.001	92.001	92.101	92.101	92.101	92.001	92.001	92.001	92.001	92.001	92.001	92.101	92.001	92.001	92.001	92.001	91.901	92.001
4	MW656049	TSP1_po	2020-05-13	90.601	90.501	90.501	90.501	90.501	90.501	90.401	90.401	90.401	90.501	90.501	90.601	90.501	90.501	90.601	90.601	90.501	90.501	90.601	90.501	90.601	90.501	90.501	90.501	90.301	90.501	92.001	92.001	92.001	92.001	92.101	92.101	92.101	92.001	92.001	92.001	92.001	92.001	92.001	92.101	92.001	92.001	92.001	92.001	91.901	92.001
4	MW656096	TSP8_po	2020-05-15	90.601	90.501	90.501	90.501	90.501	90.501	90.401	90.401	90.401	90.501	90.501	90.601	90.501	90.501	90.601	90.601	90.501	90.501	90.601	90.501	90.601	90.501	90.501	90.501	90.301	90.501	92.001	92.001	92.001	92.001	92.101	92.101	92.101	92.001	92.001	92.001	92.001	92.001	92.001	92.101	92.001	92.001	92.001	92.001	91.901	92.001
4	MW656042	TSP10_pre	2020-05-04	90.401	90.401	90.301	90.301	90.401	90.301	90.201	90.201	90.201	90.301	90.401	90.401	90.301	90.301	90.401	90.401	90.401	90.401	90.401	90.301	90.501	90.401	90.301	90.301	90.101	90.301	91.801	91.801	91.801	91.801	91.901	91.901	91.901	91.801	91.801	91.801	91.801	91.801	91.801	91.901	91.801	91.801	91.801	91.801	91.701	91.801
4	MW656060	TSP3_po	2020-05-26	90.501	90.501	90.401	90.501	90.501	90.401	90.401	90.501	90.401	90.401	90.501	90.501	90.501	90.501	90.501	90.501	90.501	90.601	90.601	90.501	90.701	90.601	90.501	90.501	90.301	90.501	92.001	92.101	92.001	92.001	92.001	92.101	92.001	91.901	92.101	92.101	92.101	92.101	92.101	92.101	92.101	92.001	92.001	92.001	92.001	92.001
4	MW656063	TSP3_po	2020-05-26	90.501	90.501	90.401	90.501	90.501	90.401	90.401	90.501	90.401	90.401	90.501	90.501	90.501	90.501	90.501	90.501	90.501	90.601	90.601	90.501	90.701	90.601	90.501	90.501	90.301	90.501	92.001	92.101	92.001	92.001	92.001	92.101	92.001	91.901	92.101	92.101	92.101	92.101	92.101	92.101	92.101	92.001	92.001	92.001	92.001	92.001
4	MW656095	TSP8_po	2020-05-15	90.501	90.501	90.401	90.401	90.501	90.401	90.401	90.401	90.401	90.401	90.501	90.501	90.401	90.501	90.501	90.501	90.501	90.501	90.601	90.501	90.601	90.501	90.501	90.501	90.301	90.501	91.901	92.001	91.901	91.901	92.001	92.001	92.001	91.901	92.001	92.001	92.001	92.001	92.001	92.101	92.001	92.001	91.901	91.901	91.901	92.001
4	MW656031	TSP7_pre	2020-05-04	90.501	90.501	90.401	90.301	90.401	90.401	90.501	90.501	90.501	90.501	90.501	90.501	90.401	90.501	90.401	90.401	90.401	90.501	90.501	90.401	90.501	90.501	90.501	90.501	90.301	90.501	91.901	92.001	91.801	91.801	91.801	91.901	91.901	91.801	92.001	92.001	92.001	92.001	92.001	91.901	91.901	92.001	92.001	92.001	92.001	91.901
4	MW656035	TSP9_pre	2020-05-04	90.501	90.501	90.401	90.301	90.401	90.401	90.501	90.501	90.501	90.501	90.501	90.501	90.401	90.501	90.401	90.401	90.401	90.501	90.501	90.401	90.501	90.501	90.501	90.501	90.301	90.501	91.901	92.001	91.801	91.801	91.801	91.901	91.901	91.801	92.001	92.001	92.001	92.001	92.001	91.901	91.901	92.001	92.001	92.001	92.001	91.901
4	MW656090	TSP7_po	2020-05-26	90.501	90.501	90.401	90.401	90.401	90.401	90.501	90.501	90.501	90.501	90.501	90.501	90.501	90.601	90.501	90.501	90.401	90.501	90.501	90.501	90.601	90.601	90.501	90.501	90.301	90.501	91.901	92.001	91.801	91.801	91.901	91.901	92.001	91.901	92.001	92.001	92.001	92.001	92.001	92.001	91.901	92.101	92.001	92.001	92.001	92.001
4	MW656032	TSP8_pre	2020-05-04	90.501	90.501	90.401	90.401	90.401	90.301	90.401	90.501	90.401	90.401	90.401	90.501	90.401	90.501	90.501	90.501	90.401	90.501	90.501	90.501	90.601	90.501	90.401	90.401	90.201	90.401	91.801	91.901	91.801	91.801	91.901	91.901	91.901	91.801	91.901	91.901	92.001	92.001	92.001	92.001	91.901	92.001	91.901	91.901	91.901	91.901
4	MW656036	TSP9_pre	2020-05-04	90.701	90.601	90.501	90.601	90.601	90.501	90.401	90.501	90.401	90.501	90.601	90.701	90.601	90.501	90.701	90.701	90.601	90.601	90.701	90.601	90.701	90.601	90.501	90.501	90.301	90.501	91.901	91.901	91.901	91.901	91.901	92.001	91.901	91.801	91.901	91.901	91.901	91.901	91.901	91.901	91.901	91.801	91.901	91.901	91.801	91.801
4	MW656120	TSP7_pre	2020-05-04	90.601	90.501	90.401	90.501	90.501	90.401	90.301	90.401	90.301	90.401	90.501	90.601	90.501	90.401	90.601	90.601	90.501	90.501	90.601	90.501	90.601	90.501	90.401	90.401	90.201	90.401	91.701	91.701	91.701	91.701	91.801	91.801	91.801	91.701	91.701	91.701	91.701	91.701	91.701	91.801	91.701	91.701	91.701	91.701	91.601	91.701
4	MW656089	TSP7_po	2020-05-26	90.401	90.401	90.301	90.301	90.401	90.301	90.301	90.301	90.301	90.301	90.401	90.401	90.301	90.401	90.401	90.401	90.401	90.501	90.501	90.401	90.501	90.501	90.401	90.401	90.201	90.401	91.801	91.901	91.801	91.801	91.801	91.901	91.801	91.701	91.901	91.901	91.901	91.901	91.901	91.901	91.901	91.801	91.801	91.801	91.801	91.801
4	MW656094	TSP7_po	2020-05-26	90.501	90.501	90.401	90.401	90.501	90.401	90.401	90.401	90.401	90.401	90.501	90.501	90.401	90.501	90.501	90.501	90.501	90.501	90.601	90.501	90.601	90.501	90.501	90.501	90.301	90.501	91.901	92.001	91.901	91.901	91.901	92.001	91.901	91.801	92.001	92.001	92.001	92.001	92.001	92.001	92.001	91.901	91.901	91.901	91.901	91.901
4	MW656093	TSP7_po	2020-05-26	90.401	90.401	90.301	90.401	90.401	90.401	90.201	90.201	90.201	90.301	90.401	90.401	90.301	90.301	90.501	90.501	90.501	90.501	90.401	90.301	90.501	90.501	90.401	90.401	90.201	90.401	91.701	91.701	91.801	91.801	91.701	91.801	91.701	91.601	91.701	91.701	91.701	91.701	91.701	91.701	91.701	91.601	91.701	91.701	91.701	91.701
4	MW656091	TSP7_po	2020-05-26	90.401	90.401	90.301	90.301	90.401	90.301	90.301	90.301	90.301	90.301	90.401	90.401	90.301	90.401	90.401	90.401	90.401	90.501	90.501	90.401	90.501	90.501	90.401	90.401	90.201	90.401	91.801	91.901	91.801	91.801	91.801	91.901	91.801	91.701	91.901	91.901	91.901	91.901	91.901	91.901	91.901	91.801	91.801	91.801	91.801	91.801
4	MW656057	TSP3_po	2020-05-26	90.501	90.401	90.301	90.501	90.401	90.401	90.301	90.401	90.301	90.301	90.401	90.501	90.401	90.401	90.501	90.501	90.501	90.601	90.501	90.501	90.601	90.601	90.501	90.501	90.301	90.501	91.901	92.001	92.001	92.001	91.901	92.001	91.901	91.801	92.001	92.001	92.001	92.001	92.001	92.001	92.001	91.901	91.901	91.901	92.001	92.001
4	MW656058	TSP3_po	2020-05-26	90.401	90.401	90.301	90.401	90.401	90.401	90.301	90.301	90.301	90.301	90.401	90.401	90.301	90.401	90.501	90.501	90.501	90.501	90.501	90.401	90.501	90.501	90.501	90.501	90.301	90.501	91.801	91.901	91.901	91.901	91.901	91.901	91.901	91.801	91.901	91.901	91.901	91.901	91.901	92.001	91.901	91.901	91.801	91.801	91.901	92.001
4	MW656037	TSP10_pre	2020-05-04	90.601	90.501	90.501	90.401	90.501	90.401	90.501	90.501	90.501	90.501	90.501	90.501	90.401	90.501	90.501	90.501	90.501	90.501	90.601	90.501	90.601	90.501	90.501	90.501	90.301	90.501	91.901	92.001	91.901	91.901	92.001	92.001	92.001	91.901	92.001	92.001	92.101	92.101	92.101	92.101	92.001	92.101	92.001	92.001	92.001	92.001
4	MW656040	TSP10_pre	2020-05-04	90.601	90.501	90.501	90.401	90.501	90.401	90.501	90.501	90.501	90.501	90.501	90.501	90.401	90.501	90.501	90.501	90.501	90.501	90.601	90.501	90.601	90.501	90.501	90.501	90.301	90.501	91.901	92.001	91.901	91.901	92.001	92.001	92.001	91.901	92.001	92.001	92.101	92.101	92.101	92.101	92.001	92.101	92.001	92.001	92.001	92.001
4	MW656075	TSP5_po	2020-05-26	90.501	90.401	90.301	90.301	90.301	90.301	90.401	90.501	90.401	90.401	90.401	90.501	90.401	90.501	90.401	90.401	90.301	90.401	90.501	90.401	90.501	90.501	90.401	90.401	90.201	90.401	91.901	92.001	91.801	91.801	91.801	91.901	91.901	91.801	92.001	92.001	92.001	92.001	92.001	91.901	91.901	92.001	92.001	92.001	92.001	91.901
4	MW656020	TSP5_po	2020-05-26	91.401	91.401	91.301	91.201	91.301	91.301	91.401	91.401	91.401	91.401	91.401	91.401	91.301	91.501	91.301	91.301	91.301	91.401	91.401	91.301	91.501	91.501	91.401	91.401	91.201	91.401	91.001	91.101	90.901	90.901	90.901	91.001	91.001	90.901	91.101	91.101	91.101	91.101	91.101	91.001	91.001	91.101	91.101	91.101	91.101	91.001
4	MW656077	TSP5_po	2020-05-26	90.501	90.401	90.301	90.301	90.301	90.201	90.301	90.401	90.301	90.301	90.301	90.401	90.301	90.401	90.401	90.401	90.301	90.401	90.501	90.401	90.501	90.401	90.301	90.301	90.101	90.301	91.801	91.901	91.801	91.801	91.801	91.901	91.801	91.701	91.901	91.901	92.001	92.001	92.001	91.901	91.901	91.901	91.901	91.901	91.901	91.801
4	MW656027	TSP3_pre	2020-05-04	90.501	90.401	90.301	90.301	90.301	90.301	90.401	90.501	90.401	90.401	90.401	90.501	90.501	90.501	90.401	90.401	90.301	90.401	90.501	90.401	90.501	90.501	90.401	90.401	90.201	90.401	91.901	92.001	91.801	91.801	91.801	91.901	91.901	91.801	92.001	92.001	92.001	92.001	92.001	91.901	91.901	92.001	92.001	92.001	92.001	91.901
4	MW656064	TSP3_po	2020-05-26	90.501	90.501	90.401	90.301	90.401	90.401	90.501	90.501	90.501	90.501	90.501	90.501	90.401	90.501	90.401	90.401	90.401	90.501	90.501	90.401	90.501	90.501	90.501	90.501	90.301	90.501	91.901	92.001	91.801	91.801	91.901	91.901	92.001	91.901	92.001	92.001	92.001	92.001	92.001	92.001	91.901	92.101	92.001	92.001	92.001	92.001
4	MW656101	TSP8_po	2020-05-15	90.501	90.501	90.401	90.301	90.401	90.401	90.501	90.501	90.501	90.501	90.501	90.501	90.401	90.501	90.401	90.401	90.401	90.501	90.501	90.401	90.501	90.501	90.501	90.501	90.301	90.501	91.901	92.001	91.801	91.801	91.901	91.901	92.001	91.901	92.001	92.001	92.001	92.001	92.001	92.001	91.901	92.101	92.001	92.001	92.001	92.001
4	MW656043	TSP10_pre	2020-05-04	90.401	90.401	90.301	90.201	90.301	90.301	90.401	90.401	90.401	90.401	90.401	90.401	90.301	90.501	90.301	90.301	90.301	90.401	90.401	90.301	90.501	90.501	90.401	90.401	90.201	90.401	91.801	91.901	91.701	91.701	91.801	91.801	91.901	91.801	91.901	91.901	91.901	91.901	91.901	91.901	91.801	92.001	91.901	91.901	91.901	91.901
4	MW656048	TSP1_po	2020-05-13	90.501	90.501	90.401	90.401	90.401	90.401	90.401	90.501	90.401	90.501	90.501	90.501	90.501	90.501	90.501	90.501	90.401	90.401	90.501	90.401	90.501	90.501	90.401	90.401	90.201	90.401	92.001	92.001	91.901	91.901	91.901	92.001	92.001	91.901	92.001	92.001	92.001	92.001	92.001	91.901	91.901	92.001	92.101	92.101	92.001	91.901
4	MW656097	TSP8_po	2020-05-15	90.501	90.501	90.401	90.301	90.401	90.401	90.501	90.501	90.501	90.501	90.501	90.501	90.401	90.501	90.401	90.401	90.401	90.501	90.501	90.401	90.501	90.501	90.501	90.501	90.301	90.501	91.901	92.001	91.801	91.801	91.901	91.901	92.001	91.901	92.001	92.001	92.001	92.001	92.001	92.001	91.901	92.101	92.001	92.001	92.001	92.001
4	MW656098	TSP8_po	2020-05-15	90.601	90.501	90.501	90.401	90.501	90.501	90.501	90.501	90.501	90.501	90.501	90.601	90.501	90.501	90.501	90.501	90.501	90.501	90.501	90.401	90.501	90.501	90.501	90.501	90.301	90.501	92.001	92.001	91.901	91.901	92.001	92.001	92.101	92.001	92.001	92.001	92.001	92.001	92.001	92.001	91.901	92.101	92.101	92.101	92.001	92.001
4	MW656028	TSP3_pre	2020-05-04	90.501	90.501	90.401	90.401	90.401	90.501	90.401	90.401	90.401	90.501	90.501	90.501	90.401	90.501	90.501	90.501	90.501	90.501	90.401	90.301	90.501	90.501	90.501	90.501	90.301	90.501	91.901	91.901	91.901	91.901	91.901	91.901	92.001	91.901	91.901	91.901	91.901	91.901	91.901	91.901	91.801	92.001	92.001	92.001	92.001	92.001
4	MW656038	TSP10_pre	2020-05-04	90.501	90.501	90.401	90.501	90.501	90.501	90.401	90.501	90.401	90.501	90.601	90.601	90.501	90.501	90.501	90.501	90.501	90.501	90.501	90.501	90.601	90.601	90.501	90.501	90.301	90.501	92.101	92.101	92.001	92.001	92.001	92.101	92.101	92.001	92.101	92.101	92.001	92.001	92.001	92.001	92.001	92.001	92.101	92.101	92.001	92.001
4	MW656046	TSP1_po	2020-05-13	90.501	90.501	90.401	90.501	90.501	90.501	90.401	90.501	90.401	90.501	90.601	90.601	90.501	90.501	90.501	90.501	90.501	90.501	90.501	90.501	90.601	90.601	90.501	90.501	90.301	90.501	92.101	92.101	92.001	92.001	92.001	92.101	92.101	92.001	92.101	92.101	92.001	92.001	92.001	92.001	92.001	92.001	92.101	92.101	92.001	92.001
4	MW656079	TSP5_po	2020-05-26	90.501	90.501	90.401	90.401	90.501	90.501	90.401	90.401	90.401	90.501	90.501	90.601	90.501	90.501	90.501	90.501	90.501	90.501	90.501	90.401	90.501	90.501	90.501	90.501	90.301	90.501	92.001	92.001	91.901	91.901	92.001	92.001	92.101	92.001	92.001	92.001	91.901	91.901	91.901	92.001	91.901	92.001	92.001	92.001	91.901	92.001
4	MW656045	TSP1_po	2020-05-13	90.601	90.501	90.501	90.501	90.501	90.501	90.501	90.501	90.501	90.501	90.601	90.701	90.601	90.501	90.601	90.601	90.501	90.501	90.601	90.501	90.501	90.601	90.501	90.501	90.401	90.501	92.001	92.001	91.901	91.901	92.001	92.001	92.101	92.001	92.001	92.001	91.901	91.901	91.901	92.001	91.901	92.001	92.001	92.001	91.901	92.001
4	MW656059	TSP3_po	2020-05-26	90.601	90.601	90.501	90.501	90.601	90.601	90.501	90.501	90.501	90.601	90.701	90.701	90.601	90.601	90.601	90.601	90.601	90.601	90.601	90.501	90.701	90.701	90.601	90.601	90.401	90.601	92.001	92.001	91.901	91.901	91.901	92.001	92.001	91.901	92.001	92.001	91.901	91.901	91.901	91.901	91.901	91.901	92.001	92.001	91.901	91.901
4	MW656025	TSP3_pre	2020-05-04	90.501	90.501	90.401	90.401	90.501	90.501	90.501	90.501	90.501	90.501	90.501	90.601	90.501	90.501	90.501	90.501	90.501	90.501	90.601	90.501	90.601	90.601	90.501	90.501	90.401	90.501	92.001	92.101	91.901	91.901	92.001	92.001	92.101	92.001	92.101	92.101	92.001	92.001	92.001	92.101	92.001	92.101	92.001	92.001	92.001	92.101
4	MW656026	TSP3_pre	2020-05-04	90.501	90.501	90.401	90.401	90.501	90.501	90.501	90.501	90.501	90.501	90.501	90.601	90.501	90.501	90.501	90.501	90.501	90.501	90.601	90.501	90.601	90.601	90.501	90.501	90.401	90.501	92.001	92.101	91.901	91.901	92.001	92.001	92.101	92.001	92.101	92.101	92.001	92.001	92.001	92.101	92.001	92.101	92.001	92.001	92.001	92.101
4	MW656039	TSP10_pre	2020-05-04	90.501	90.501	90.401	90.401	90.501	90.501	90.501	90.501	90.501	90.501	90.501	90.601	90.501	90.501	90.501	90.501	90.501	90.501	90.601	90.501	90.601	90.601	90.501	90.501	90.401	90.501	92.001	92.101	91.901	91.901	92.001	92.001	92.101	92.001	92.101	92.101	92.001	92.001	92.001	92.101	92.001	92.101	92.001	92.001	92.001	92.101
4	MW656041	TSP10_pre	2020-05-04	90.501	90.501	90.401	90.401	90.501	90.501	90.501	90.501	90.501	90.501	90.501	90.601	90.501	90.501	90.501	90.501	90.501	90.501	90.601	90.501	90.601	90.601	90.501	90.501	90.401	90.501	92.001	92.101	91.901	91.901	92.001	92.001	92.101	92.001	92.101	92.101	92.001	92.001	92.001	92.101	92.001	92.101	92.001	92.001	92.001	92.101
4	MW656061	TSP3_po	2020-05-26	90.501	90.501	90.401	90.401	90.501	90.501	90.501	90.501	90.501	90.501	90.501	90.601	90.501	90.501	90.501	90.501	90.501	90.501	90.601	90.501	90.601	90.601	90.501	90.501	90.401	90.501	92.001	92.101	91.901	91.901	92.001	92.001	92.101	92.001	92.101	92.101	92.001	92.001	92.001	92.101	92.001	92.101	92.001	92.001	92.001	92.101
4	MW656062	TSP3_po	2020-05-26	90.501	90.501	90.401	90.401	90.501	90.501	90.501	90.501	90.501	90.501	90.501	90.601	90.501	90.501	90.501	90.501	90.501	90.501	90.601	90.501	90.601	90.601	90.501	90.501	90.401	90.501	92.001	92.101	91.901	91.901	92.001	92.001	92.101	92.001	92.101	92.101	92.001	92.001	92.001	92.101	92.001	92.101	92.001	92.001	92.001	92.101
4	MW656100	TSP8_po	2020-05-15	90.401	90.401	90.301	90.301	90.401	90.401	90.401	90.401	90.401	90.401	90.501	90.501	90.401	90.501	90.401	90.401	90.401	90.501	90.501	90.401	90.501	90.501	90.501	90.501	90.301	90.501	92.001	92.101	91.901	91.901	92.001	92.001	92.101	92.001	92.101	92.101	92.001	92.001	92.001	92.101	92.001	92.101	92.001	92.001	92.001	92.101
4	MW656110	TSP2_sw	2020-05-26	90.501	90.501	90.401	90.501	90.501	90.501	90.501	90.501	90.501	90.501	90.501	90.601	90.501	90.501	90.601	90.601	90.501	90.601	90.601	90.501	90.601	90.601	90.501	90.601	90.501	90.601	91.901	92.001	91.901	91.901	91.901	91.901	92.001	91.901	92.001	92.001	91.901	91.901	91.901	92.001	91.901	92.001	91.901	91.901	92.001	92.101
4	MW656076	TSP5_po	2020-05-26	90.301	90.301	90.201	90.201	90.301	90.301	90.301	90.301	90.301	90.301	90.401	90.401	90.301	90.401	90.301	90.301	90.301	90.401	90.401	90.301	90.501	90.401	90.301	90.401	90.201	90.901	91.201	91.301	91.101	91.101	91.201	91.201	91.301	91.201	91.301	91.301	91.201	91.201	91.201	91.301	91.201	91.301	91.201	91.201	91.201	91.301
3	MW656152	TSP7_pre	2020-05-04	89.301	89.201	89.101	89.301	89.201	89.301	89.201	89.301	89.201	89.201	89.301	89.401	89.301	89.401	89.401	89.401	89.301	89.401	89.401	89.301	89.401	89.501	89.401	89.401	89.201	89.901	90.601	90.701	90.601	90.601	90.501	90.601	90.601	90.501	90.701	90.701	90.601	90.601	90.601	90.601	90.601	90.601	90.601	90.601	90.701	90.701
5	MW656128	TSP5_pre	2020-05-04	88.901	88.901	88.801	88.801	88.901	88.801	88.801	88.801	88.801	88.801	88.901	88.901	88.801	88.901	88.901	88.901	88.901	89.001	89.001	88.901	89.001	88.901	88.801	88.901	88.701	89.401	89.701	89.801	89.701	89.701	89.701	89.801	89.701	89.601	89.801	89.801	89.801	89.801	89.801	89.801	89.801	89.701	89.701	89.701	89.701	89.701
5	MW656136	TSP5_pre	2020-05-04	89.001	88.901	88.801	88.901	88.901	88.801	88.801	88.901	88.801	88.801	88.901	89.001	88.901	89.001	89.001	89.001	88.901	89.001	89.101	89.001	89.001	89.001	88.901	88.901	88.701	89.401	89.801	89.901	89.701	89.701	89.801	89.801	89.801	89.701	89.801	89.801	89.801	89.801	89.801	89.901	89.801	89.801	89.701	89.701	89.701	89.801
5	MW656142	TSP7_pre	2020-05-04	89.001	88.901	88.801	88.901	88.901	88.801	88.801	88.901	88.801	88.801	88.901	89.001	88.901	89.001	89.001	89.001	88.901	89.001	89.101	89.001	89.001	89.001	88.901	88.901	88.701	89.401	89.801	89.901	89.701	89.701	89.801	89.801	89.801	89.701	89.801	89.801	89.801	89.801	89.801	89.901	89.801	89.801	89.701	89.701	89.701	89.801
5	MW656134	TSP5_pre	2020-05-04	88.901	88.801	88.701	88.901	88.801	88.801	88.701	88.701	88.701	88.701	88.801	88.901	88.801	88.801	89.001	89.001	88.901	89.001	88.901	88.801	88.901	88.901	88.801	88.901	88.701	89.401	89.701	89.701	89.701	89.701	89.701	89.701	89.701	89.601	89.701	89.701	89.701	89.701	89.701	89.701	89.701	89.601	89.601	89.601	89.701	89.701
5	MW656130	TSP5_pre	2020-05-04	89.001	89.001	88.901	88.901	89.001	88.901	88.801	88.801	88.801	88.901	89.001	89.001	88.901	88.901	89.001	89.001	89.001	89.001	89.001	88.901	89.001	88.901	88.801	88.901	88.701	89.401	89.801	89.801	89.801	89.801	89.801	89.901	89.801	89.701	89.801	89.801	89.801	89.801	89.801	89.801	89.801	89.701	89.801	89.801	89.701	89.701
5	MW656135	TSP5_pre	2020-05-04	89.001	89.001	88.901	88.901	89.001	88.901	88.801	88.801	88.801	88.901	89.001	89.001	88.901	88.901	89.001	89.001	89.001	89.001	89.001	88.901	89.001	88.901	88.801	88.901	88.701	89.401	89.801	89.801	89.801	89.801	89.801	89.901	89.801	89.701	89.801	89.801	89.801	89.801	89.801	89.801	89.801	89.701	89.801	89.801	89.701	89.701
5	MW656141	TSP7_pre	2020-05-04	89.101	89.001	88.901	88.901	88.901	88.801	88.801	88.901	88.801	88.901	88.901	89.001	88.901	89.001	89.001	89.001	88.901	88.901	89.001	88.901	88.901	88.901	88.801	88.801	88.601	89.301	89.801	89.801	89.701	89.701	89.801	89.801	89.801	89.701	89.701	89.701	89.801	89.801	89.801	89.801	89.701	89.801	89.801	89.801	89.701	89.701
5	MW656138	TSP7_pre	2020-05-04	89.001	89.001	88.901	88.801	88.901	88.901	88.901	88.901	88.901	89.001	89.001	89.001	88.901	89.001	88.901	88.901	88.901	88.901	88.901	88.801	88.901	88.901	88.801	88.901	88.701	89.401	89.801	89.801	89.701	89.701	89.701	89.801	89.801	89.701	89.801	89.801	89.801	89.801	89.801	89.701	89.701	89.801	89.901	89.901	89.801	89.701
5	MW656143	TSP7_pre	2020-05-04	89.001	88.901	88.801	88.901	88.901	88.901	88.801	88.901	88.801	88.901	89.001	89.101	89.001	89.001	89.001	89.001	88.901	88.901	89.001	88.901	88.901	89.001	88.901	88.901	88.701	89.401	89.901	89.901	89.701	89.701	89.801	89.801	89.901	89.801	89.801	89.801	89.701	89.701	89.701	89.801	89.701	89.801	89.801	89.801	89.701	89.801
5	MW656133	TSP5_pre	2020-05-04	88.801	88.801	88.601	88.701	88.701	88.801	88.601	88.701	88.601	88.701	88.801	88.901	88.801	88.801	88.801	88.801	88.801	88.801	88.801	88.701	88.701	88.801	88.701	88.801	88.601	89.301	89.701	89.701	89.601	89.601	89.601	89.601	89.701	89.601	89.601	89.601	89.501	89.501	89.501	89.601	89.501	89.601	89.601	89.601	89.601	89.601
5	MW656129	TSP5_pre	2020-05-04	88.901	88.901	88.801	88.801	88.901	88.901	88.901	88.901	88.901	88.901	89.001	89.001	88.901	89.001	88.901	88.901	88.901	89.001	89.001	88.901	89.001	89.001	88.901	89.001	88.801	89.501	89.801	89.901	89.701	89.701	89.701	89.801	89.801	89.701	89.901	89.901	89.801	89.801	89.801	89.801	89.801	89.801	89.801	89.801	89.801	89.801
5	MW656132	TSP5_pre	2020-05-04	88.901	88.901	88.801	88.801	88.901	88.901	88.901	88.901	88.901	88.901	89.001	89.001	88.901	89.001	88.901	88.901	88.901	89.001	89.001	88.901	89.001	89.001	88.901	89.001	88.801	89.501	89.801	89.901	89.701	89.701	89.701	89.801	89.801	89.701	89.901	89.901	89.801	89.801	89.801	89.801	89.801	89.801	89.801	89.801	89.801	89.801
5	MW656137	TSP6_pre	2020-05-04	88.901	88.901	88.801	88.801	88.901	88.901	88.901	88.901	88.901	88.901	89.001	89.001	88.901	89.001	88.901	88.901	88.901	89.001	89.001	88.901	89.001	89.001	88.901	89.001	88.801	89.501	89.801	89.901	89.701	89.701	89.701	89.801	89.801	89.701	89.901	89.901	89.801	89.801	89.801	89.801	89.801	89.801	89.801	89.801	89.801	89.801
5	MW656139	TSP7_pre	2020-05-04	89.001	88.901	88.801	88.801	88.801	88.801	88.901	89.001	88.901	88.901	88.901	89.001	88.901	89.101	88.901	88.901	88.801	88.901	89.001	88.901	88.901	89.001	88.901	88.901	88.701	89.401	89.801	89.901	89.601	89.601	89.701	89.701	89.801	89.701	89.801	89.801	89.801	89.801	89.801	89.801	89.701	89.901	89.801	89.801	89.801	89.801
5	MW656126	TSP5_pre	2020-05-04	89.001	88.901	88.801	88.801	88.801	88.801	88.901	89.001	88.901	88.901	88.901	89.001	88.901	89.101	88.901	88.901	88.801	88.901	89.001	88.901	88.901	89.001	88.901	88.901	88.701	89.401	89.801	89.901	89.701	89.701	89.701	89.801	89.801	89.701	89.901	89.901	89.901	89.901	89.901	89.801	89.801	89.901	89.901	89.901	89.901	89.801
5	MW656140	TSP7_pre	2020-05-04	88.901	88.801	88.701	88.901	88.801	88.901	88.801	88.901	88.801	88.801	88.901	89.001	88.901	89.001	89.001	89.001	88.901	89.001	89.001	88.901	88.901	89.101	89.001	89.001	88.801	89.501	89.801	89.901	89.701	89.701	89.701	89.701	89.801	89.701	89.801	89.801	89.701	89.701	89.701	89.801	89.701	89.801	89.701	89.701	89.801	89.901
5	MW656147	TSP7_sw	2020-05-26	88.901	88.801	88.701	88.901	88.801	88.901	88.801	88.901	88.801	88.801	88.901	89.001	88.901	89.001	89.001	89.001	88.901	89.001	89.001	88.901	88.901	89.001	88.901	88.901	88.801	89.501	89.701	89.801	89.701	89.701	89.601	89.701	89.701	89.601	89.801	89.801	89.701	89.701	89.701	89.701	89.701	89.701	89.701	89.701	89.801	89.801
5	MW656146	TSP6_sw	2020-05-26	88.801	88.801	88.701	88.801	88.801	88.901	88.801	88.801	88.801	88.801	88.901	88.901	88.801	88.901	88.901	88.901	88.901	89.001	88.901	88.801	88.901	89.001	89.001	89.101	88.901	89.501	89.701	89.801	89.701	89.701	89.601	89.701	89.701	89.601	89.801	89.801	89.701	89.701	89.701	89.701	89.701	89.701	89.701	89.701	89.801	89.801
5	MW656151	TSP5_sw	2020-05-26	88.801	88.801	88.701	88.801	88.801	88.901	88.801	88.801	88.801	88.801	88.901	88.901	88.801	88.901	88.901	88.901	88.901	89.001	88.901	88.801	88.901	89.001	89.001	89.101	88.901	89.501	89.701	89.801	89.701	89.701	89.601	89.701	89.701	89.601	89.801	89.801	89.701	89.701	89.701	89.701	89.701	89.701	89.701	89.701	89.801	89.801
5	MW656163	TSP7_sw	2020-05-26	88.801	88.801	88.701	88.801	88.801	88.901	88.801	88.801	88.801	88.801	88.901	88.901	88.801	88.901	88.901	88.901	88.901	89.001	88.901	88.801	88.901	89.001	89.001	89.101	88.901	89.501	89.701	89.801	89.701	89.701	89.601	89.701	89.701	89.601	89.801	89.801	89.701	89.701	89.701	89.701	89.701	89.701	89.701	89.701	89.801	89.801
5	MW656149	TSP5_sw	2020-05-26	88.801	88.701	88.601	88.801	88.701	88.801	88.701	88.801	88.701	88.701	88.801	88.901	88.801	88.901	88.901	88.901	88.801	88.901	88.901	88.801	88.801	89.001	89.001	89.001	88.901	89.401	89.701	89.801	89.601	89.601	89.601	89.601	89.701	89.601	89.701	89.701	89.601	89.601	89.601	89.701	89.601	89.701	89.601	89.601	89.701	89.801
5	MW656168	TSP5_sw	2020-05-26	88.801	88.801	88.701	88.801	88.801	88.901	88.801	88.801	88.801	88.801	88.901	88.901	88.801	88.901	88.901	88.901	88.901	89.001	88.901	88.801	88.901	89.101	89.101	89.001	88.901	89.501	89.801	89.901	89.701	89.701	89.701	89.701	89.801	89.701	89.801	89.801	89.701	89.701	89.701	89.801	89.701	89.801	89.701	89.701	89.801	89.901
5	MW656167	TSP7_sw	2020-05-26	88.801	88.701	88.601	88.801	88.701	88.801	88.701	88.801	88.701	88.701	88.801	88.901	88.801	88.901	88.901	88.901	88.801	88.901	88.901	88.801	88.801	89.001	89.001	89.001	88.801	89.401	89.701	89.801	89.701	89.701	89.601	89.701	89.701	89.601	89.801	89.801	89.701	89.701	89.701	89.701	89.701	89.701	89.701	89.701	89.801	89.801
5	MW656145	TSP5_sw	2020-05-26	88.801	88.801	88.701	88.801	88.801	88.901	88.801	88.801	88.801	88.801	88.901	88.901	88.801	88.901	88.901	88.901	88.901	89.001	88.901	88.801	88.901	89.001	89.001	89.101	88.901	89.501	89.701	89.801	89.701	89.701	89.601	89.701	89.701	89.601	89.801	89.801	89.701	89.701	89.701	89.701	89.701	89.701	89.701	89.701	89.801	89.801
5	MW656150	TSP5_sw	2020-05-26	88.801	88.801	88.701	88.801	88.801	88.901	88.801	88.801	88.801	88.801	88.901	88.901	88.801	88.901	88.901	88.901	88.901	89.001	88.901	88.801	88.901	89.101	89.101	89.001	88.901	89.501	89.801	89.901	89.701	89.701	89.701	89.701	89.801	89.701	89.801	89.801	89.701	89.701	89.701	89.801	89.701	89.801	89.701	89.701	89.801	89.901
5	MW656148	TSP7_sw	2020-05-26	88.801	88.801	88.701	88.801	88.801	88.901	88.801	88.801	88.801	88.801	88.901	88.901	88.801	88.901	88.901	88.901	88.901	89.001	88.901	88.801	88.901	89.101	89.101	89.001	88.901	89.501	89.801	89.901	89.701	89.701	89.701	89.701	89.801	89.701	89.801	89.801	89.701	89.701	89.701	89.801	89.701	89.801	89.701	89.701	89.801	89.901
5	MW656131	TSP5_pre	2020-05-04	88.801	88.801	88.701	88.701	88.801	88.801	88.801	88.801	88.801	88.801	88.901	88.901	88.801	88.901	88.801	88.801	88.801	88.901	88.901	88.801	88.901	88.901	88.801	88.901	88.701	89.401	89.701	89.801	89.601	89.601	89.601	89.701	89.701	89.601	89.801	89.801	89.701	89.701	89.701	89.701	89.701	89.701	89.701	89.701	89.701	89.701
5	MW656169	TSP6_sw	2020-05-26	89.101	89.101	89.001	89.101	89.101	89.201	89.101	89.101	89.101	89.101	89.201	89.201	89.101	89.201	89.201	89.201	89.201	89.301	89.201	89.101	89.201	89.301	89.301	89.301	89.201	89.801	90.001	90.101	89.901	89.901	89.901	89.901	90.001	89.901	90.001	90.001	89.901	89.901	89.901	90.001	89.901	90.001	89.901	89.901	90.001	90.101
6	MW656144	TSP5_po	2020-05-26	89.901	89.901	89.801	89.901	89.901	90.001	89.901	89.901	89.901	89.901	90.001	90.001	89.901	90.001	90.001	90.001	90.001	90.101	90.001	89.901	90.001	90.201	90.101	90.001	89.901	90.001	90.701	90.801	90.601	90.601	90.601	90.601	90.701	90.601	90.701	90.701	90.601	90.601	90.601	90.701	90.601	90.701	90.601	90.601	90.701	90.801
7	MW656153	TSP6_pre	2020-05-04	89.801	89.801	89.701	89.701	89.701	89.701	89.701	89.701	89.701	89.701	89.701	89.701	89.701	89.801	89.801	89.801	89.801	89.901	89.801	89.701	89.901	89.801	89.801	89.801	89.601	89.701	89.301	89.401	89.301	89.301	89.301	89.301	89.301	89.201	89.301	89.301	89.401	89.401	89.401	89.401	89.301	89.401	89.301	89.301	89.401	89.401
7	MW656155	TSP6_pre	2020-05-04	89.801	89.801	89.701	89.701	89.801	89.701	89.701	89.701	89.701	89.701	89.801	89.801	89.801	89.801	89.801	89.801	89.801	89.901	89.901	89.801	90.001	89.801	89.801	89.801	89.601	89.701	89.401	89.501	89.301	89.301	89.401	89.401	89.401	89.301	89.401	89.401	89.401	89.401	89.401	89.501	89.401	89.401	89.301	89.301	89.301	89.401
7	MW656154	TSP6_pre	2020-05-04	89.801	89.801	89.701	89.601	89.701	89.701	89.801	89.801	89.801	89.801	89.801	89.801	89.801	89.901	89.701	89.701	89.701	89.801	89.801	89.701	89.901	89.801	89.801	89.801	89.601	89.701	89.401	89.501	89.201	89.201	89.301	89.301	89.401	89.301	89.401	89.401	89.401	89.401	89.401	89.401	89.301	89.501	89.401	89.401	89.401	89.401
7	MW656161	TSP8_pre	2020-05-04	89.801	89.801	89.701	89.601	89.701	89.701	89.801	89.801	89.801	89.801	89.801	89.801	89.801	89.901	89.701	89.701	89.701	89.801	89.801	89.701	89.901	89.801	89.801	89.801	89.601	89.701	89.401	89.501	89.201	89.201	89.301	89.301	89.401	89.301	89.401	89.401	89.401	89.401	89.401	89.401	89.301	89.501	89.401	89.401	89.401	89.401
7	MW656157	TSP6_pre	2020-05-04	89.801	89.701	89.601	89.701	89.701	89.701	89.701	89.801	89.701	89.701	89.801	89.901	89.901	89.901	89.801	89.801	89.701	89.801	89.901	89.801	89.901	89.901	89.901	89.801	89.601	89.801	89.401	89.501	89.301	89.301	89.301	89.401	89.401	89.301	89.501	89.501	89.401	89.401	89.401	89.401	89.401	89.401	89.401	89.401	89.401	89.401
7	MW656158	TSP6_pre	2020-05-04	89.901	89.801	89.701	89.801	89.801	89.701	89.601	89.701	89.601	89.701	89.801	89.901	89.901	89.801	89.901	89.901	89.801	89.801	89.901	89.801	89.901	89.801	89.801	89.701	89.501	89.701	89.401	89.401	89.401	89.401	89.401	89.501	89.401	89.301	89.401	89.401	89.401	89.401	89.401	89.401	89.401	89.301	89.401	89.401	89.301	89.301
7	MW656156	TSP6_pre	2020-05-04	89.801	89.801	89.701	89.801	89.801	89.801	89.601	89.601	89.601	89.701	89.801	89.801	89.801	89.701	89.901	89.901	89.901	89.901	89.801	89.701	89.901	89.801	89.801	89.801	89.601	89.701	89.401	89.401	89.401	89.401	89.401	89.401	89.401	89.301	89.301	89.301	89.301	89.301	89.301	89.401	89.301	89.301	89.301	89.301	89.301	89.401
7	MW656160	TSP8_pre	2020-05-04	89.801	89.701	89.601	89.701	89.701	89.701	89.601	89.701	89.601	89.701	89.801	89.901	89.901	89.801	89.801	89.801	89.701	89.701	89.801	89.701	89.801	89.801	89.801	89.701	89.501	89.701	89.401	89.401	89.301	89.301	89.301	89.401	89.401	89.301	89.401	89.401	89.301	89.301	89.301	89.301	89.301	89.301	89.401	89.401	89.301	89.301
7	MW656159	TSP6_pre	2020-05-04	89.701	89.601	89.501	89.701	89.601	89.701	89.601	89.701	89.601	89.601	89.701	89.801	89.801	89.801	89.801	89.801	89.701	89.801	89.801	89.701	89.801	89.901	89.901	89.801	89.601	89.801	89.301	89.401	89.301	89.301	89.201	89.301	89.301	89.201	89.401	89.401	89.301	89.301	89.301	89.301	89.301	89.301	89.301	89.301	89.401	89.401
7	MW656166	TSP6_sw	2020-05-04	89.601	89.501	89.401	89.601	89.501	89.601	89.501	89.601	89.501	89.501	89.601	89.701	89.701	89.701	89.701	89.701	89.601	89.701	89.701	89.601	89.701	89.701	89.801	89.701	89.601	89.701	89.201	89.301	89.101	89.101	89.101	89.101	89.201	89.101	89.201	89.201	89.101	89.101	89.101	89.201	89.101	89.201	89.101	89.101	89.201	89.301
7	MW656162	TSP6_sw	2020-05-04	89.701	89.601	89.501	89.701	89.601	89.701	89.601	89.701	89.601	89.601	89.701	89.801	89.801	89.801	89.801	89.801	89.701	89.801	89.801	89.701	89.801	89.901	89.901	89.801	89.601	89.801	89.401	89.501	89.301	89.301	89.301	89.301	89.401	89.301	89.401	89.401	89.301	89.301	89.301	89.401	89.301	89.401	89.301	89.301	89.401	89.501
7	MW656165	TSP6_sw	2020-05-04	89.701	89.601	89.501	89.701	89.601	89.701	89.601	89.701	89.601	89.601	89.701	89.801	89.801	89.801	89.801	89.801	89.701	89.801	89.801	89.701	89.801	89.901	89.901	89.801	89.601	89.801	89.401	89.501	89.301	89.301	89.301	89.301	89.401	89.301	89.401	89.401	89.301	89.301	89.301	89.401	89.301	89.401	89.301	89.301	89.401	89.501
7	MW656164	TSP6_sw	2020-05-04	89.701	89.701	89.601	89.701	89.701	89.801	89.701	89.701	89.701	89.701	89.801	89.801	89.801	89.801	89.801	89.801	89.801	89.901	89.801	89.701	89.901	90.001	90.001	89.801	89.701	89.801	89.401	89.501	89.401	89.401	89.301	89.401	89.401	89.301	89.501	89.501	89.401	89.401	89.401	89.401	89.401	89.401	89.401	89.401	89.501	89.501
[truncated: 132 more columns]

## Sheet: all PiCV
	genotype		MW655992	MW655997	MW655996	MW655993	MW656001	MW656002	MW656008	MW656013	MW656012	MW656009	MW656014	MW656011	MW656010	MW655994	MW656006	MW655995	MW656003	MW656007	MW656004	MW655998	MW656005	MW656016	MW656019	MW656018	MW656015	MW656017	KF738867	KF738847	JN183455	MW656033	MW656034	MW656050	MW656074	MW656054	MW656067	MW656053	MW656070	MW656072	MW656069	MW656102	MW656051	MW656052	MW656068	MW656056	MW656055	MW656071	MW656073
	1	MW655992	100.001
	1	MW655997	100.001	100.001
	1	MW655996	99.901	99.801	100.001
	1	MW655993	99.901	99.901	99.801	100.001
	1	MW656001	99.901	99.901	99.801	100.001	100.001
	1	MW656002	99.901	99.801	99.701	100.001	100.001	100.001
	1	MW656008	99.801	99.801	99.701	99.901	99.901	99.901	100.001
	1	MW656013	99.901	99.801	99.701	99.901	99.901	99.801	100.001	100.001
	1	MW656012	99.801	99.701	99.601	99.901	99.901	99.801	100.001	99.901	100.001
	1	MW656009	99.801	99.701	99.601	99.701	99.701	99.601	99.801	99.801	99.801	100.001
	1	MW656014	99.801	99.801	99.701	99.701	99.701	99.701	99.801	99.901	99.901	100.001	100.001
	1	MW656011	99.801	99.701	99.601	99.701	99.701	99.601	99.801	99.801	99.801	99.901	100.001	100.001
	1	MW656010	99.901	99.801	99.701	99.801	99.801	99.701	99.901	99.901	99.901	99.901	100.001	99.901	100.001
	1	MW655994	99.901	99.801	99.701	99.901	99.901	99.801	99.801	99.801	99.801	99.701	99.801	99.701	99.801	100.001
	1	MW656006	99.901	99.901	99.801	99.901	99.901	99.901	99.801	99.901	99.901	99.801	99.801	99.801	99.901	100.001	100.001
	1	MW655995	99.801	99.801	99.701	99.801	99.801	99.801	99.701	99.801	99.801	99.701	99.701	99.701	99.801	99.901	99.901	100.001
	1	MW656003	99.901	99.801	99.701	99.801	99.801	99.701	99.701	99.701	99.701	99.801	99.901	99.801	99.801	99.801	99.901	99.801	100.001
	1	MW656007	99.901	99.801	99.701	100.001	100.001	99.901	99.901	99.801	99.801	99.701	99.801	99.701	99.701	99.801	99.901	99.801	99.801	100.001
	1	MW656004	99.901	99.901	99.801	99.901	99.901	99.901	99.801	99.901	99.801	99.801	99.801	99.801	99.801	99.901	99.901	99.801	99.901	100.001	100.001
	1	MW655998	99.801	99.801	99.701	99.801	99.801	99.801	99.701	99.801	99.701	99.701	99.701	99.701	99.701	99.801	99.801	99.701	99.801	99.901	99.901	100.001
	1	MW656005	99.901	99.801	99.701	99.901	99.901	99.801	99.801	99.801	99.701	99.701	99.801	99.701	99.701	99.801	99.901	99.801	99.801	99.901	100.001	99.901	100.001
	1	MW656016	99.801	99.701	99.601	99.901	99.901	99.801	99.801	99.701	99.801	99.701	99.801	99.701	99.701	99.801	99.901	99.801	99.801	99.901	99.901	99.801	99.801	100.001
	1	MW656019	99.701	99.601	99.501	99.801	99.801	99.701	99.701	99.601	99.701	99.601	99.701	99.601	99.601	99.701	99.801	99.701	99.701	99.801	99.801	99.701	99.701	99.901	100.001
	1	MW656018	99.601	99.501	99.401	99.701	99.701	99.601	99.601	99.501	99.601	99.501	99.601	99.501	99.501	99.601	99.701	99.601	99.601	99.701	99.701	99.601	99.601	99.701	99.701	100.001
	1	MW656015	99.701	99.601	99.501	99.801	99.801	99.701	99.701	99.601	99.701	99.601	99.701	99.601	99.601	99.701	99.801	99.701	99.701	99.801	99.801	99.701	99.701	99.901	99.901	99.701	100.001
	1	MW656017	99.201	99.101	99.001	99.301	99.301	99.201	99.201	99.101	99.201	99.101	99.201	99.101	99.101	99.201	99.301	99.201	99.201	99.301	99.301	99.201	99.201	99.301	99.201	99.101	99.301	100.001
	77	KF738867	97.801	97.801	97.701	97.901	97.901	97.901	97.801	97.801	97.801	97.701	97.701	97.701	97.701	97.801	97.801	97.701	97.801	98.001	97.901	97.801	97.901	97.901	97.801	97.701	97.901	97.501	100.001
	77	KF738847	97.301	97.301	97.201	97.201	97.201	97.201	97.101	97.201	97.201	97.301	97.301	97.301	97.301	97.301	97.301	97.201	97.401	97.301	97.301	97.201	97.301	97.301	97.301	97.201	97.301	96.901	98.901	100.001
	78	JN183455	94.301	94.201	94.101	94.401	94.401	94.301	94.301	94.201	94.301	94.201	94.301	94.201	94.201	94.301	94.401	94.301	94.301	94.401	94.401	94.301	94.301	94.401	94.301	94.301	94.301	94.401	94.501	94.201	100.001
	2	MW656033	93.801	93.801	93.701	93.801	93.801	93.801	93.701	93.801	93.801	93.701	93.701	93.701	93.801	93.901	93.901	93.801	93.801	93.801	93.801	93.701	93.901	93.901	93.801	93.601	93.701	93.701	94.001	93.401	94.101	100.001
	2	MW656034	93.801	93.801	93.701	93.801	93.801	93.801	93.701	93.801	93.801	93.801	93.801	93.801	93.801	93.901	93.901	93.801	93.901	93.901	93.901	93.801	94.001	94.001	93.901	93.701	93.801	93.801	94.101	93.501	94.201	99.901	100.001
	2	MW656050	93.801	93.801	93.701	93.901	93.901	93.901	93.801	93.801	93.801	93.601	93.601	93.601	93.701	93.801	93.801	93.701	93.701	93.901	93.801	93.701	93.901	93.901	93.801	93.601	93.701	93.701	94.101	93.301	94.101	99.601	99.601	100.001
	2	MW656074	93.801	93.801	93.701	93.901	93.901	93.901	93.801	93.801	93.801	93.601	93.601	93.601	93.701	93.801	93.801	93.701	93.701	93.901	93.801	93.701	93.901	93.901	93.801	93.601	93.701	93.701	94.101	93.301	94.101	99.601	99.601	99.901	100.001
	2	MW656054	93.901	93.801	93.701	93.901	93.901	93.801	93.801	93.801	93.701	93.601	93.701	93.601	93.701	93.801	93.901	93.801	93.701	93.801	93.901	93.801	93.901	93.801	93.701	93.501	93.701	93.701	94.001	93.301	94.101	99.701	99.701	99.901	99.901	100.001
	2	MW656067	93.901	93.901	93.801	93.901	93.901	93.901	93.801	93.901	93.801	93.701	93.701	93.701	93.801	93.901	93.901	93.801	93.801	93.901	93.901	93.801	94.001	93.901	93.801	93.601	93.701	93.701	94.101	93.401	94.101	99.701	99.701	99.901	99.901	100.001	100.001
	2	MW656053	93.901	93.901	93.801	93.801	93.801	93.801	93.701	93.801	93.701	93.801	93.801	93.801	93.801	93.801	93.801	93.701	93.901	93.901	93.901	93.801	94.001	93.901	93.801	93.601	93.701	93.701	94.101	93.501	94.101	99.601	99.701	99.801	99.801	99.901	99.901	100.001
	2	MW656070	93.901	93.901	93.801	93.801	93.801	93.801	93.701	93.801	93.701	93.801	93.801	93.801	93.801	93.801	93.801	93.701	93.901	93.901	93.901	93.801	94.001	93.901	93.801	93.601	93.701	93.701	94.101	93.501	94.101	99.601	99.701	99.801	99.801	99.901	99.901	100.001	100.001
	2	MW656072	93.901	93.901	93.801	93.801	93.801	93.801	93.701	93.801	93.701	93.801	93.801	93.801	93.801	93.801	93.801	93.701	93.901	93.901	93.901	93.801	94.001	93.901	93.801	93.601	93.701	93.701	94.101	93.501	94.101	99.601	99.701	99.801	99.801	99.901	99.901	100.001	100.001	100.001
	2	MW656069	93.901	93.801	93.701	93.901	93.901	93.801	93.801	93.801	93.701	93.701	93.801	93.701	93.701	93.801	93.901	93.801	93.801	93.901	94.001	93.901	94.001	93.901	93.801	93.601	93.801	93.801	94.101	93.401	94.201	99.701	99.801	99.901	99.901	99.901	100.001	100.001	100.001	100.001	100.001
	2	MW656102	93.801	93.801	93.701	93.801	93.801	93.801	93.701	93.801	93.701	93.701	93.701	93.701	93.701	93.801	93.801	93.701	93.801	93.901	93.901	93.801	94.001	93.901	93.801	93.601	93.701	93.701	94.101	93.401	94.101	99.601	99.701	99.801	99.801	99.901	99.901	99.901	99.901	99.901	100.001	100.001
	2	MW656051	93.901	93.801	93.701	93.801	93.801	93.701	93.701	93.701	93.701	93.801	93.901	93.801	93.801	93.801	93.901	93.801	93.901	93.801	93.901	93.801	93.901	93.901	93.801	93.601	93.801	93.801	94.001	93.501	94.201	99.701	99.801	99.801	99.801	99.801	99.901	100.001	100.001	100.001	99.901	99.901	100.001
	2	MW656052	93.901	93.901	93.801	93.801	93.801	93.801	93.701	93.801	93.801	93.801	93.801	93.801	93.901	93.901	93.901	93.801	93.901	93.801	93.801	93.701	93.901	93.901	93.801	93.601	93.701	93.701	94.001	93.501	94.101	99.701	99.701	99.801	99.801	99.901	99.901	99.901	99.901	99.901	99.901	99.801	100.001	100.001
	2	MW656068	93.901	93.901	93.801	93.801	93.801	93.801	93.701	93.801	93.801	93.801	93.801	93.801	93.901	93.901	93.901	93.801	93.901	93.801	93.801	93.701	93.901	93.901	93.801	93.601	93.701	93.701	94.001	93.501	94.101	99.701	99.701	99.801	99.801	99.901	99.901	99.901	99.901	99.901	99.901	99.801	100.001	100.001	100.001
	2	MW656056	93.901	93.801	93.701	93.901	93.901	93.801	93.801	93.801	93.801	93.701	93.801	93.701	93.801	93.901	94.001	93.901	93.801	93.801	93.901	93.801	93.901	93.901	93.801	93.601	93.801	93.801	94.001	93.401	94.201	99.801	99.801	99.901	99.901	99.901	100.001	99.901	99.901	99.901	99.901	99.901	99.901	100.001	100.001	100.001
	2	MW656055	93.801	93.701	93.601	93.801	93.801	93.701	93.701	93.701	93.701	93.601	93.701	93.601	93.701	93.801	93.901	93.801	93.701	93.701	93.801	93.701	93.801	93.801	93.701	93.501	93.701	93.701	93.901	93.301	94.101	99.701	99.701	99.801	99.801	99.801	99.901	99.801	99.801	99.801	99.801	99.801	99.801	99.901	99.901	99.901	100.001
	2	MW656071	93.801	93.801	93.701	93.801	93.801	93.801	93.701	93.801	93.801	93.801	93.801	93.801	93.801	93.901	93.901	93.801	93.901	93.901	93.901	93.801	94.001	94.001	93.901	93.701	93.801	93.801	94.101	93.501	94.201	99.701	99.801	99.801	99.801	99.901	99.901	99.901	99.901	99.901	100.001	99.901	100.001	99.901	99.901	100.001	99.901	100.001
	2	MW656073	93.801	93.801	93.701	93.801	93.801	93.801	93.701	93.801	93.801	93.801	93.801	93.801	93.801	93.901	93.901	93.801	93.901	93.901	93.901	93.801	94.001	94.001	93.901	93.701	93.801	93.801	94.101	93.501	94.201	99.701	99.801	99.801	99.801	99.901	99.901	99.901	99.901	99.901	100.001	99.901	100.001	99.901	99.901	100.001	99.901	100.001	100.001
	2	MW656065	93.801	93.801	93.701	93.801	93.801	93.801	93.701	93.701	93.801	93.801	93.801	93.801	93.801	93.801	93.801	93.701	93.901	93.901	93.801	93.701	93.901	94.001	93.901	93.701	93.801	93.801	94.101	93.501	94.201	99.601	99.701	99.801	99.801	99.801	99.801	99.901	99.901	99.901	99.901	99.801	100.001	99.901	99.901	99.901	99.801	99.901	99.901
	2	MW656066	93.801	93.701	93.601	93.901	93.901	93.801	93.801	93.701	93.801	93.701	93.801	93.701	93.701	93.801	93.901	93.801	93.801	93.901	93.901	93.801	93.901	94.001	93.901	93.701	93.901	93.901	94.101	93.401	94.301	99.701	99.801	99.901	99.901	99.801	99.901	99.901	99.901	99.901	99.901	99.901	99.901	99.901	99.901	99.901	99.801	100.001	100.001
	2	MW656080	93.801	93.701	93.601	93.801	93.801	93.701	93.701	93.701	93.701	93.701	93.801	93.701	93.701	93.801	93.901	93.801	93.801	93.801	93.901	93.801	93.901	93.901	93.801	93.601	93.801	93.801	94.001	93.401	94.201	99.701	99.801	99.601	99.601	99.601	99.701	99.701	99.701	99.701	99.701	99.701	99.701	99.701	99.701	99.701	99.701	99.801	99.801
	2	MW656083	93.801	93.701	93.601	93.801	93.801	93.701	93.701	93.701	93.701	93.701	93.801	93.701	93.701	93.801	93.901	93.801	93.801	93.801	93.901	93.801	93.901	93.901	93.801	93.601	93.801	93.801	94.001	93.401	94.201	99.701	99.801	99.601	99.601	99.601	99.701	99.701	99.701	99.701	99.701	99.701	99.701	99.701	99.701	99.701	99.701	99.801	99.801
	2	MW656082	93.801	93.801	93.701	93.801	93.801	93.801	93.701	93.801	93.701	93.601	93.601	93.601	93.701	93.801	93.801	93.701	93.701	93.801	93.801	93.701	93.901	93.801	93.701	93.501	93.601	93.601	94.001	93.301	94.101	99.601	99.601	99.601	99.601	99.701	99.701	99.601	99.601	99.601	99.701	99.601	99.601	99.601	99.601	99.701	99.701	99.601	99.601
	2	MW656086	93.801	93.701	93.601	93.801	93.801	93.701	93.701	93.701	93.701	93.601	93.701	93.601	93.701	93.801	93.901	93.801	93.701	93.701	93.801	93.701	93.801	93.801	93.701	93.501	93.701	93.701	93.901	93.401	94.101	99.701	99.701	99.601	99.601	99.601	99.701	99.601	99.601	99.601	99.601	99.601	99.601	99.701	99.701	99.701	99.701	99.701	99.701
	2	MW656084	93.901	93.801	93.701	93.801	93.801	93.701	93.701	93.701	93.601	93.701	93.801	93.701	93.701	93.701	93.801	93.701	93.801	93.801	93.901	93.801	93.901	93.801	93.701	93.501	93.701	93.701	94.001	93.401	94.101	99.601	99.701	99.601	99.601	99.601	99.701	99.801	99.801	99.801	99.701	99.701	99.701	99.701	99.701	99.601	99.601	99.701	99.701
	2	MW656081	93.801	93.801	93.701	93.801	93.801	93.801	93.701	93.701	93.801	93.701	93.701	93.701	93.801	93.801	93.801	93.701	93.801	93.801	93.701	93.601	93.801	93.901	93.801	93.601	93.701	93.701	94.001	93.401	94.201	99.601	99.601	99.601	99.601	99.601	99.601	99.601	99.601	99.601	99.601	99.501	99.701	99.701	99.701	99.701	99.701	99.601	99.601
	2	MW656087	93.901	93.801	93.701	94.001	94.001	93.901	93.901	93.801	93.901	93.701	93.801	93.701	93.801	93.901	94.001	93.901	93.801	93.901	93.901	93.801	93.901	94.001	93.901	93.701	93.901	93.901	94.001	93.401	94.301	99.601	99.601	99.601	99.601	99.601	99.601	99.501	99.501	99.501	99.601	99.501	99.601	99.601	99.601	99.701	99.701	99.601	99.601
	2	MW656088	93.201	93.201	93.101	93.201	93.201	93.201	93.101	93.201	93.201	93.201	93.201	93.201	93.201	93.301	93.301	93.201	93.301	93.301	93.301	93.201	93.401	93.401	93.301	93.101	93.201	93.201	93.501	92.801	93.801	98.501	98.601	98.401	98.401	98.401	98.501	98.501	98.501	98.501	98.501	98.501	98.501	98.501	98.501	98.501	98.501	98.601	98.601
	2	MW656085	93.801	93.801	93.701	93.801	93.801	93.801	93.701	93.801	93.701	93.701	93.701	93.701	93.701	93.801	93.801	93.701	93.801	93.901	93.901	93.801	94.001	93.801	93.701	93.601	93.801	93.701	94.201	93.601	94.201	99.001	99.101	99.001	99.001	99.001	99.101	99.101	99.101	99.101	99.101	99.101	99.001	99.001	99.001	99.001	99.001	99.101	99.101
	2	MW656047	93.901	93.901	93.801	93.901	93.901	93.901	93.801	93.801	93.901	93.801	93.801	93.801	93.901	93.901	93.901	93.801	93.901	93.901	93.801	93.701	93.901	94.001	93.901	93.701	93.801	93.801	94.101	93.501	94.101	99.501	99.501	99.301	99.301	99.301	99.301	99.301	99.301	99.301	99.301	99.201	99.401	99.401	99.401	99.401	99.301	99.301	99.301
	79	KF738857	94.001	93.901	93.801	94.101	94.101	94.001	94.001	93.901	93.901	93.801	93.901	93.801	93.801	93.901	94.001	93.901	93.901	94.101	94.101	94.001	94.101	94.101	94.001	93.801	94.001	94.001	94.401	93.501	94.301	97.901	98.001	98.001	98.001	97.901	98.001	98.001	98.001	98.001	98.001	98.001	97.901	97.901	97.901	97.901	97.801	98.001	98.001
	79	KF738844	93.701	93.601	93.501	93.801	93.801	93.701	93.701	93.601	93.701	93.601	93.701	93.601	93.601	93.701	93.801	93.701	93.701	93.801	93.801	93.701	93.801	93.901	93.801	93.601	93.801	93.801	94.001	93.401	94.101	98.101	98.201	98.101	98.101	98.001	98.101	98.101	98.101	98.101	98.101	98.101	98.101	98.101	98.101	98.101	98.001	98.201	98.201
	95	DQ915950	92.001	92.001	91.901	92.101	92.101	92.101	92.001	92.001	92.101	92.001	92.001	92.001	92.001	92.101	92.101	92.001	92.101	92.201	92.101	92.001	92.101	92.201	92.301	92.101	92.301	91.901	92.401	91.701	92.501	93.701	93.801	93.701	93.701	93.601	93.701	93.701	93.701	93.701	93.701	93.701	93.701	93.701	93.701	93.701	93.701	93.801	93.801
	80	KF738850	94.401	94.301	94.201	94.301	94.301	94.201	94.201	94.201	94.201	94.301	94.401	94.301	94.301	94.301	94.401	94.301	94.401	94.301	94.401	94.301	94.301	94.301	94.201	94.101	94.201	94.001	94.401	93.901	93.701	96.301	96.401	96.201	96.201	96.301	96.301	96.401	96.401	96.401	96.401	96.301	96.501	96.401	96.401	96.401	96.301	96.401	96.401
	8	DQ915956	94.201	94.201	94.101	94.201	94.201	94.201	94.101	94.101	94.201	94.101	94.101	94.101	94.201	94.201	94.201	94.101	94.201	94.201	94.101	94.001	94.101	94.201	94.101	94.001	94.101	93.801	94.601	94.101	94.101	95.401	95.401	95.401	95.401	95.301	95.401	95.401	95.401	95.401	95.301	95.301	95.401	95.501	95.501	95.401	95.301	95.401	95.401
	9	MF664483	93.001	93.001	93.001	93.101	93.101	93.101	93.101	93.001	93.101	93.001	93.101	93.001	93.001	93.101	93.101	93.001	93.101	93.201	93.101	93.001	93.101	93.201	93.101	93.001	93.101	93.101	93.401	92.901	93.001	93.601	93.701	93.501	93.501	93.501	93.501	93.501	93.501	93.501	93.601	93.501	93.601	93.501	93.501	93.601	93.501	93.601	93.601
	10	MF621931	93.001	92.901	93.001	93.101	93.101	93.001	93.001	93.001	93.101	93.001	93.001	93.001	93.001	93.001	93.101	93.001	93.001	93.101	93.101	93.001	93.001	93.101	93.001	92.901	93.001	93.201	93.201	92.601	93.301	93.701	93.801	93.701	93.701	93.601	93.701	93.701	93.701	93.701	93.701	93.701	93.701	93.701	93.701	93.701	93.701	93.801	93.801
	11	KY114965	92.401	92.301	92.201	92.501	92.501	92.401	92.401	92.401	92.501	92.401	92.401	92.401	92.401	92.401	92.501	92.401	92.401	92.501	92.501	92.401	92.401	92.501	92.401	92.301	92.401	92.301	92.801	92.201	92.301	93.001	93.101	93.001	93.001	93.001	93.001	93.001	93.001	93.001	93.101	93.001	93.101	93.001	93.001	93.101	93.001	93.101	93.101
	11	KX808543	92.401	92.301	92.201	92.501	92.501	92.401	92.401	92.401	92.501	92.401	92.401	92.401	92.401	92.401	92.501	92.401	92.401	92.501	92.501	92.401	92.401	92.501	92.401	92.301	92.401	92.301	92.801	92.201	92.301	93.001	93.101	93.001	93.001	93.001	93.001	93.001	93.001	93.001	93.101	93.001	93.101	93.001	93.001	93.101	93.001	93.101	93.101
	13	KX108781	92.101	92.001	91.901	92.201	92.201	92.101	92.101	92.101	92.201	92.101	92.101	92.101	92.101	92.101	92.201	92.101	92.101	92.201	92.201	92.101	92.101	92.201	92.101	92.001	92.201	92.101	92.401	91.801	92.901	91.901	92.001	91.901	91.901	91.801	91.901	91.901	91.901	91.901	91.901	91.901	91.901	91.901	91.901	91.901	91.801	92.001	92.001
	13	KX108790	92.801	92.801	92.701	92.901	92.901	92.901	92.901	92.801	92.901	92.801	92.901	92.801	92.801	92.901	92.901	92.801	92.901	93.001	92.901	92.801	92.901	93.001	92.901	92.801	92.901	92.901	93.201	92.501	93.201	92.101	92.201	92.101	92.101	92.101	92.101	92.101	92.101	92.101	92.201	92.101	92.201	92.101	92.101	92.201	92.101	92.201	92.201
	12	KX108798	92.401	92.401	92.301	92.501	92.501	92.501	92.501	92.401	92.501	92.401	92.501	92.401	92.401	92.501	92.501	92.401	92.501	92.601	92.501	92.401	92.501	92.601	92.501	92.401	92.501	92.501	93.101	92.401	92.901	92.201	92.301	92.201	92.201	92.101	92.201	92.201	92.201	92.201	92.201	92.201	92.201	92.201	92.201	92.201	92.101	92.301	92.301
	12	KX108821	92.701	92.601	92.501	92.801	92.801	92.701	92.701	92.701	92.801	92.701	92.701	92.701	92.701	92.701	92.801	92.701	92.701	92.801	92.801	92.701	92.701	92.801	92.701	92.601	92.801	92.701	93.001	92.301	93.501	92.501	92.601	92.501	92.501	92.401	92.501	92.501	92.501	92.501	92.501	92.501	92.501	92.501	92.501	92.501	92.401	92.601	92.601
	14	KX108818	92.301	92.301	92.201	92.401	92.401	92.401	92.401	92.301	92.401	92.301	92.401	92.301	92.301	92.401	92.401	92.301	92.401	92.501	92.401	92.301	92.401	92.501	92.401	92.301	92.401	92.301	92.601	92.001	92.701	91.901	92.001	91.901	91.901	91.801	91.901	91.901	91.901	91.901	91.901	91.901	91.901	91.901	91.901	91.901	91.801	92.001	92.001
	15	KX108813	93.001	92.901	92.801	93.101	93.101	93.001	93.001	93.001	93.101	93.001	93.001	93.001	93.001	93.001	93.101	93.001	93.001	93.101	93.101	93.001	93.001	93.101	93.001	92.901	93.101	92.901	93.201	92.701	93.301	92.301	92.401	92.301	92.301	92.201	92.301	92.301	92.301	92.301	92.301	92.301	92.301	92.301	92.301	92.301	92.201	92.401	92.401
	16	KX108810	93.401	93.401	93.301	93.501	93.501	93.501	93.401	93.401	93.501	93.401	93.401	93.401	93.401	93.501	93.501	93.401	93.501	93.601	93.501	93.401	93.501	93.601	93.501	93.401	93.501	93.401	93.901	93.501	94.101	92.801	92.901	92.701	92.701	92.701	92.701	92.701	92.701	92.701	92.801	92.701	92.801	92.701	92.701	92.801	92.701	92.801	92.801
	17	MF136688	91.601	91.601	91.501	91.601	91.601	91.601	91.501	91.501	91.601	91.601	91.601	91.601	91.601	91.601	91.601	91.501	91.701	91.701	91.601	91.501	91.601	91.701	91.601	91.501	91.601	91.501	91.701	91.301	91.001	92.601	92.701	92.501	92.501	92.501	92.501	92.601	92.601	92.601	92.601	92.501	92.701	92.601	92.601	92.601	92.501	92.601	92.601
	19	MF136681	89.901	89.801	89.701	90.001	90.001	89.901	89.901	89.801	89.901	89.801	89.901	89.801	89.801	89.901	90.001	89.901	90.001	90.001	90.001	89.901	90.001	90.101	90.001	89.801	90.001	90.001	90.301	89.801	90.201	91.601	91.701	91.501	91.601	91.501	91.501	91.501	91.501	91.501	91.601	91.501	91.601	91.501	91.501	91.601	91.501	91.601	91.601
	18	MF136685	91.101	91.101	91.001	91.201	91.201	91.201	91.101	91.101	91.201	91.101	91.101	91.101	91.101	91.201	91.201	91.101	91.201	91.301	91.201	91.101	91.201	91.301	91.201	91.101	91.301	91.101	91.301	90.701	90.801	92.001	92.101	92.001	92.001	91.901	92.001	92.001	92.001	92.001	92.001	92.001	92.001	92.001	92.001	92.001	92.001	92.101	92.101
	16	MF136690	92.901	92.801	92.701	93.001	93.001	92.901	92.901	92.801	92.901	92.801	92.901	92.801	92.801	92.901	93.001	92.901	92.901	93.001	93.001	92.901	93.001	93.001	92.901	92.801	92.901	93.001	93.501	92.901	92.801	95.701	95.801	95.701	95.701	95.601	95.701	95.701	95.701	95.701	95.701	95.701	95.701	95.701	95.701	95.701	95.701	95.801	95.801
	20	KX108784	92.901	92.901	92.801	93.001	93.001	93.001	92.901	92.901	93.001	92.901	92.901	92.901	92.901	93.001	93.001	92.901	93.001	93.101	93.001	92.901	93.001	93.101	93.001	92.901	93.001	93.101	93.401	92.901	93.601	92.101	92.201	92.201	92.201	92.101	92.201	92.201	92.201	92.201	92.201	92.201	92.201	92.201	92.201	92.201	92.101	92.301	92.301
	21	KX108799	91.801	91.701	91.701	91.801	91.801	91.701	91.701	91.801	91.801	91.801	91.801	91.801	91.801	91.801	91.901	91.801	91.801	91.801	91.901	91.801	91.801	91.901	91.801	91.701	91.901	91.901	92.201	91.501	93.301	91.801	91.901	91.701	91.701	91.701	91.801	91.801	91.801	91.801	91.801	91.801	91.801	91.801	91.801	91.801	91.701	91.901	91.901
	22	MG518478	93.001	93.001	92.901	93.001	93.001	93.001	92.901	93.001	93.001	93.001	93.001	93.001	93.001	93.101	93.101	93.001	93.101	93.101	93.101	93.001	93.101	93.101	93.001	92.901	93.001	92.901	93.301	92.901	92.901	92.401	92.501	92.301	92.301	92.401	92.401	92.401	92.401	92.401	92.501	92.401	92.501	92.401	92.401	92.501	92.401	92.501	92.501
	41	KX108780	92.001	91.901	91.801	92.001	92.001	91.901	91.901	91.801	91.901	91.901	92.001	91.901	91.901	91.901	92.001	91.901	92.001	92.001	92.001	91.901	91.901	92.101	92.001	91.801	92.001	91.901	92.901	92.301	92.201	92.101	92.201	92.101	92.101	92.001	92.101	92.201	92.201	92.201	92.101	92.101	92.201	92.201	92.201	92.101	92.101	92.201	92.201
	39	KX108783	92.301	92.201	92.101	92.401	92.401	92.301	92.301	92.201	92.301	92.201	92.301	92.201	92.201	92.301	92.401	92.301	92.301	92.401	92.401	92.301	92.301	92.501	92.401	92.201	92.401	92.301	93.101	92.401	92.901	92.701	92.801	92.701	92.701	92.601	92.701	92.701	92.701	92.701	92.701	92.701	92.701	92.701	92.701	92.701	92.601	92.801	92.801
	39	KX108788	92.901	92.901	92.801	92.901	92.901	92.901	92.801	92.801	92.901	92.901	92.901	92.901	92.901	92.901	92.901	92.801	93.001	93.001	92.901	92.801	92.901	93.001	92.901	92.801	93.001	92.801	93.401	92.801	92.901	92.501	92.601	92.501	92.501	92.501	92.501	92.601	92.601	92.601	92.601	92.501	92.701	92.601	92.601	92.601	92.501	92.601	92.601
	40	KX108785	92.601	92.501	92.401	92.701	92.701	92.601	92.601	92.601	92.701	92.601	92.601	92.601	92.601	92.601	92.701	92.601	92.601	92.701	92.701	92.601	92.601	92.801	92.701	92.501	92.701	92.601	93.201	92.601	92.601	92.401	92.501	92.401	92.401	92.401	92.401	92.401	92.401	92.401	92.501	92.401	92.501	92.401	92.401	92.501	92.401	92.501	92.501
	40	KX108787	92.601	92.601	92.501	92.601	92.601	92.601	92.501	92.501	92.601	92.601	92.601	92.601	92.601	92.601	92.601	92.501	92.701	92.701	92.601	92.501	92.601	92.701	92.601	92.501	92.701	92.501	93.301	92.701	92.301	92.101	92.201	92.101	92.101	92.101	92.101	92.201	92.201	92.201	92.201	92.101	92.301	92.201	92.201	92.201	92.101	92.201	92.201
	37	KX108816	92.301	92.201	92.101	92.401	92.401	92.301	92.301	92.301	92.401	92.301	92.301	92.301	92.301	92.301	92.401	92.301	92.301	92.401	92.401	92.301	92.301	92.501	92.401	92.201	92.401	92.301	92.801	92.201	92.601	93.201	93.301	93.201	93.201	93.201	93.201	93.201	93.201	93.201	93.301	93.201	93.301	93.201	93.201	93.301	93.201	93.301	93.301
	38	KX108793	92.101	92.001	91.901	92.201	92.201	92.101	92.101	92.001	92.101	92.001	92.101	92.001	92.001	92.101	92.201	92.101	92.101	92.201	92.201	92.101	92.101	92.201	92.101	92.001	92.101	91.901	92.401	91.901	91.801	92.501	92.601	92.501	92.501	92.401	92.501	92.501	92.501	92.501	92.501	92.501	92.501	92.501	92.501	92.501	92.501	92.601	92.601
	36	KX108811	92.501	92.501	92.401	92.501	92.501	92.501	92.401	92.501	92.501	92.501	92.501	92.501	92.501	92.601	92.601	92.501	92.601	92.601	92.601	92.501	92.601	92.601	92.501	92.401	92.501	92.401	93.201	92.701	92.401	91.901	92.001	91.801	91.801	91.801	91.901	91.901	91.901	91.901	91.901	91.901	91.901	91.901	91.901	91.901	91.901	92.001	92.001
	35	KX108823	92.301	92.301	92.201	92.401	92.401	92.401	92.301	92.301	92.401	92.301	92.301	92.301	92.301	92.401	92.401	92.301	92.401	92.501	92.401	92.301	92.401	92.501	92.401	92.301	92.501	92.201	93.201	92.601	92.301	92.101	92.201	92.101	92.101	92.001	92.101	92.101	92.101	92.101	92.101	92.101	92.101	92.101	92.101	92.101	92.101	92.201	92.201
	30	KX108805	88.501	88.501	88.401	88.601	88.601	88.601	88.501	88.501	88.601	88.501	88.501	88.501	88.501	88.601	88.601	88.501	88.601	88.701	88.601	88.501	88.601	88.701	88.601	88.501	88.601	88.501	89.301	88.701	88.801	88.401	88.501	88.401	88.401	88.401	88.401	88.401	88.401	88.401	88.501	88.401	88.501	88.401	88.401	88.501	88.401	88.501	88.501
	29	KX108806	89.701	89.701	89.601	89.801	89.801	89.801	89.701	89.701	89.801	89.701	89.701	89.701	89.701	89.801	89.801	89.701	89.801	89.901	89.801	89.701	89.801	89.901	89.801	89.701	89.801	89.601	90.401	89.901	89.601	89.401	89.501	89.301	89.301	89.301	89.301	89.301	89.301	89.301	89.401	89.301	89.401	89.301	89.301	89.401	89.301	89.401	89.401
	28	KX108825	89.601	89.601	89.501	89.701	89.701	89.701	89.601	89.601	89.701	89.601	89.601	89.601	89.601	89.701	89.701	89.601	89.701	89.801	89.701	89.601	89.701	89.801	89.701	89.601	89.701	89.601	90.401	89.801	89.701	89.101	89.201	89.001	89.001	89.001	89.001	89.001	89.001	89.001	89.101	89.001	89.101	89.001	89.001	89.101	89.001	89.101	89.101
	31	KX108796	89.701	89.601	89.501	89.801	89.801	89.701	89.701	89.601	89.701	89.601	89.701	89.601	89.601	89.701	89.801	89.701	89.801	89.801	89.801	89.701	89.701	89.901	89.801	89.601	89.901	89.601	90.301	89.601	89.401	89.701	89.801	89.701	89.701	89.701	89.701	89.701	89.701	89.701	89.801	89.701	89.801	89.701	89.701	89.801	89.701	89.801	89.801
	27	KX108809	90.001	89.901	89.801	90.101	90.101	90.001	90.001	89.901	90.001	89.901	90.001	89.901	89.901	90.001	90.101	90.001	90.001	90.101	90.101	90.001	90.001	90.101	90.001	89.901	90.101	90.001	90.601	90.101	90.001	90.301	90.401	90.301	90.301	90.201	90.301	90.301	90.301	90.301	90.301	90.301	90.301	90.301	90.301	90.301	90.301	90.401	90.401
	26	KX108826	88.301	88.301	88.201	88.301	88.301	88.301	88.201	88.301	88.301	88.301	88.301	88.301	88.301	88.401	88.401	88.301	88.401	88.401	88.401	88.301	88.401	88.401	88.301	88.201	88.301	88.301	88.601	88.301	88.301	88.901	89.001	88.801	88.801	88.801	88.901	88.901	88.901	88.901	88.901	88.901	88.901	88.901	88.901	88.901	88.901	89.001	89.001
	25	DQ915957	88.801	88.701	88.601	88.801	88.801	88.701	88.701	88.601	88.701	88.701	88.801	88.701	88.701	88.701	88.801	88.701	88.901	88.801	88.801	88.701	88.701	88.901	88.801	88.601	88.901	88.701	89.001	88.301	88.801	90.001	90.101	90.001	90.001	90.001	90.001	90.101	90.101	90.101	90.101	90.001	90.201	90.101	90.101	90.101	90.101	90.101	90.101
	23	KX431143	88.201	88.101	88.001	88.201	88.201	88.201	88.101	88.101	88.201	88.101	88.201	88.101	88.101	88.201	88.201	88.101	88.301	88.301	88.201	88.101	88.201	88.301	88.201	88.101	88.301	88.201	88.801	88.001	88.201	89.501	89.601	89.501	89.501	89.501	89.501	89.601	89.601	89.601	89.601	89.501	89.601	89.601	89.601	89.601	89.601	89.601	89.601
	24	DQ915958	88.601	88.601	88.501	88.701	88.701	88.701	88.601	88.601	88.701	88.601	88.601	88.601	88.601	88.701	88.701	88.601	88.701	88.801	88.701	88.601	88.701	88.801	88.701	88.601	88.801	88.601	89.201	88.401	88.801	89.501	89.601	89.501	89.501	89.401	89.501	89.501	89.501	89.501	89.501	89.501	89.501	89.501	89.501	89.501	89.501	89.601	89.601
	33	KJ704802	88.201	88.101	88.001	88.301	88.301	88.201	88.201	88.201	88.301	88.201	88.201	88.201	88.201	88.201	88.301	88.201	88.301	88.301	88.301	88.201	88.201	88.301	88.201	88.101	88.201	88.101	88.801	88.101	88.101	87.701	87.801	87.701	87.701	87.601	87.701	87.701	87.701	87.701	87.701	87.701	87.701	87.701	87.701	87.701	87.701	87.801	87.801
	32	KJ704806	89.201	89.201	89.101	89.301	89.301	89.301	89.301	89.201	89.301	89.201	89.301	89.201	89.201	89.301	89.301	89.201	89.301	89.401	89.301	89.201	89.301	89.401	89.301	89.201	89.301	89.101	90.001	89.301	89.201	88.901	89.001	88.901	88.901	88.801	88.901	88.901	88.901	88.901	88.901	88.901	88.901	88.901	88.901	88.901	88.901	89.001	89.001
	34	KX108817	91.501	91.501	91.401	91.601	91.601	91.601	91.501	91.501	91.601	91.501	91.501	91.501	91.501	91.601	91.601	91.501	91.601	91.701	91.601	91.501	91.601	91.701	91.601	91.501	91.701	91.401	92.401	91.701	91.401	91.301	91.401	91.301	91.301	91.201	91.301	91.301	91.301	91.301	91.301	91.301	91.301	91.301	91.301	91.301	91.301	91.401	91.401
	42	KX108804	91.901	91.801	91.701	92.001	92.001	91.901	91.901	91.901	92.001	91.901	91.901	91.901	91.901	91.901	92.001	91.901	91.901	92.001	92.001	91.901	91.901	92.101	92.001	91.801	92.101	91.801	92.901	92.201	92.201	92.201	92.301	92.101	92.101	92.101	92.101	92.101	92.101	92.101	92.201	92.101	92.201	92.101	92.101	92.201	92.101	92.201	92.201
	48	KX108801	91.901	91.901	91.801	92.001	92.001	92.001	91.901	91.901	92.001	91.901	91.901	91.901	91.901	92.001	92.001	91.901	92.001	92.101	92.001	91.901	92.001	92.101	92.001	91.901	92.001	91.801	92.401	91.901	92.701	91.601	91.701	91.601	91.601	91.601	91.601	91.601	91.601	91.601	91.701	91.601	91.701	91.601	91.601	91.701	91.701	91.701	91.701
	48	KX108822	92.301	92.201	92.101	92.401	92.401	92.301	92.301	92.201	92.301	92.201	92.301	92.201	92.201	92.301	92.401	92.301	92.301	92.401	92.401	92.301	92.301	92.401	92.301	92.201	92.301	92.201	93.001	92.401	93.201	91.901	92.001	91.901	91.901	91.901	91.901	91.901	91.901	91.901	92.001	91.901	92.001	91.901	91.901	92.001	91.901	92.001	92.001
	47	KX108786	92.301	92.301	92.201	92.401	92.401	92.401	92.301	92.301	92.401	92.301	92.301	92.301	92.301	92.401	92.401	92.301	92.401	92.501	92.401	92.301	92.401	92.501	92.401	92.301	92.401	92.301	93.001	92.401	93.501	91.901	92.001	91.901	91.901	91.901	91.901	91.901	91.901	91.901	92.001	91.901	92.001	91.901	91.901	92.001	91.901	92.001	92.001
	46	KX108802	92.201	92.101	92.001	92.301	92.301	92.201	92.201	92.101	92.201	92.101	92.201	92.101	92.101	92.201	92.301	92.201	92.201	92.301	92.301	92.201	92.201	92.301	92.201	92.101	92.301	92.101	92.901	92.301	93.101	92.201	92.301	92.201	92.201	92.201	92.201	92.201	92.201	92.201	92.301	92.201	92.301	92.201	92.201	92.301	92.201	92.301	92.301
	46	KX108803	92.401	92.401	92.301	92.501	92.501	92.501	92.401	92.401	92.501	92.401	92.401	92.401	92.401	92.501	92.501	92.401	92.501	92.601	92.501	92.401	92.501	92.601	92.501	92.401	92.501	92.401	93.001	92.401	93.301	92.301	92.401	92.301	92.301	92.301	92.301	92.301	92.301	92.301	92.401	92.301	92.401	92.301	92.301	92.401	92.301	92.401	92.401
	45	KX108794	91.101	91.001	90.901	91.201	91.201	91.101	91.101	91.001	91.101	91.001	91.101	91.001	91.001	91.101	91.201	91.101	91.101	91.201	91.201	91.101	91.101	91.201	91.101	91.001	91.201	91.001	91.401	91.301	92.101	90.801	90.901	90.801	90.801	90.801	90.801	90.801	90.801	90.801	90.901	90.801	90.901	90.801	90.801	90.901	90.801	90.901	90.901
	45	KX108815	91.401	91.301	91.201	91.501	91.501	91.401	91.401	91.301	91.401	91.301	91.401	91.301	91.301	91.401	91.501	91.401	91.401	91.501	91.501	91.401	91.401	91.501	91.401	91.301	91.501	91.301	91.701	91.501	92.501	91.301	91.401	91.301	91.301	91.301	91.301	91.301	91.301	91.301	91.401	91.301	91.401	91.301	91.301	91.401	91.301	91.401	91.401
	44	KX108782	90.401	90.301	90.201	90.501	90.501	90.401	90.401	90.301	90.401	90.301	90.401	90.301	90.301	90.401	90.501	90.401	90.401	90.501	90.501	90.401	90.401	90.501	90.401	90.301	90.401	90.401	90.801	90.301	91.701	89.601	89.701	89.601	89.601	89.501	89.601	89.601	89.601	89.601	89.601	89.601	89.601	89.601	89.601	89.601	89.601	89.701	89.701
	44	KX108792	90.501	90.401	90.301	90.601	90.601	90.501	90.501	90.401	90.501	90.401	90.501	90.401	90.401	90.501	90.601	90.501	90.501	90.601	90.601	90.501	90.501	90.601	90.501	90.401	90.501	90.501	90.901	90.401	91.801	89.701	89.801	89.601	89.601	89.601	89.601	89.601	89.601	89.601	89.701	89.601	89.701	89.601	89.601	89.701	89.601	89.701	89.701
	44	KX108814	90.701	90.601	90.501	90.801	90.801	90.701	90.701	90.601	90.701	90.601	90.701	90.601	90.601	90.701	90.801	90.701	90.701	90.801	90.801	90.701	90.701	90.801	90.701	90.601	90.701	90.701	90.901	90.601	91.501	89.701	89.801	89.601	89.601	89.601	89.601	89.601	89.601	89.601	89.701	89.601	89.701	89.601	89.601	89.701	89.601	89.701	89.701
	43	MF576432	90.501	90.501	90.401	90.601	90.601	90.601	90.501	90.501	90.601	90.501	90.501	90.501	90.501	90.601	90.601	90.501	90.601	90.701	90.601	90.501	90.601	90.701	90.601	90.501	90.601	90.501	90.901	90.501	92.301	89.901	90.001	89.801	89.901	89.801	89.801	89.801	89.801	89.801	89.901	89.801	89.901	89.801	89.801	89.901	89.901	89.901	89.901
	60	AF252610	92.401	92.301	92.201	92.501	92.501	92.401	92.401	92.301	92.401	92.301	92.401	92.301	92.301	92.401	92.501	92.401	92.401	92.501	92.501	92.401	92.401	92.501	92.401	92.301	92.401	92.101	93.101	92.501	92.101	91.201	91.301	91.201	91.201	91.101	91.201	91.201	91.201	91.201	91.201	91.201	91.201	91.201	91.201	91.201	91.201	91.301	91.301
	58	JX901125	90.901	90.901	90.801	91.001	91.001	91.001	90.901	90.901	91.001	90.901	90.901	90.901	90.901	91.001	91.001	90.901	91.001	91.101	91.001	90.901	91.001	91.101	91.001	90.901	91.001	90.701	91.601	91.001	90.901	89.501	89.601	89.501	89.501	89.401	89.501	89.501	89.501	89.501	89.501	89.501	89.501	89.501	89.501	89.501	89.501	89.601	89.601
	56	KJ704804	90.901	90.901	90.801	91.001	91.001	91.001	90.901	90.901	91.001	90.901	90.901	90.901	90.901	91.001	91.001	90.901	91.001	91.101	91.001	90.901	91.001	91.101	91.001	90.901	91.001	90.801	91.501	90.901	90.701	89.201	89.301	89.201	89.201	89.101	89.201	89.201	89.201	89.201	89.201	89.201	89.201	89.201	89.201	89.201	89.201	89.301	89.301
	57	KJ704801	90.301	90.201	90.101	90.401	90.401	90.301	90.301	90.201	90.301	90.201	90.301	90.201	90.201	90.301	90.401	90.301	90.301	90.401	90.401	90.301	90.301	90.401	90.301	90.201	90.301	90.201	90.801	90.201	90.001	88.401	88.501	88.401	88.401	88.301	88.401	88.401	88.401	88.401	88.401	88.401	88.401	88.401	88.401	88.401	88.401	88.501	88.501
	59	KF738871	91.001	91.001	90.901	91.101	91.101	91.001	91.001	91.001	91.001	91.001	91.001	91.001	91.001	91.101	91.101	91.001	91.101	91.101	91.101	91.001	91.101	91.101	91.001	90.901	91.001	90.901	91.601	91.101	90.601	90.001	90.101	89.901	89.901	89.901	90.001	90.001	90.001	90.001	90.001	90.001	90.001	90.001	90.001	90.001	90.001	90.101	90.101
	62	KF738852	91.801	91.701	91.601	91.801	91.801	91.701	91.701	91.701	91.701	91.601	91.701	91.601	91.701	91.801	91.901	91.801	91.701	91.701	91.801	91.701	91.701	91.801	91.701	91.501	91.701	91.501	92.201	91.601	90.701	90.101	90.101	90.001	90.001	90.001	90.101	90.001	90.001	90.001	90.001	90.001	90.001	90.101	90.101	90.101	90.101	90.101	90.101
	62	KF738851	92.101	92.101	92.001	92.101	92.101	92.101	92.001	92.101	92.001	91.901	91.901	91.901	92.001	92.101	92.101	92.001	92.001	92.101	92.101	92.001	92.101	92.001	91.901	91.801	91.901	91.801	92.501	91.901	91.001	90.401	90.401	90.301	90.301	90.401	90.401	90.301	90.301	90.301	90.401	90.301	90.301	90.301	90.301	90.401	90.401	90.301	90.301
	61	KF738853	90.801	90.701	90.601	90.801	90.801	90.701	90.701	90.701	90.701	90.601	90.701	90.601	90.701	90.801	90.901	90.801	90.701	90.701	90.801	90.701	90.701	90.801	90.701	90.501	90.701	90.401	91.101	90.601	90.601	89.501	89.501	89.401	89.401	89.501	89.501	89.401	89.401	89.401	89.501	89.401	89.501	89.501	89.501	89.601	89.601	89.501	89.501
	63	KF738868	92.401	92.301	92.201	92.401	92.401	92.301	92.301	92.301	92.201	92.201	92.301	92.201	92.201	92.301	92.401	92.301	92.301	92.401	92.501	92.401	92.401	92.301	92.201	92.101	92.201	92.001	93.001	92.501	92.301	90.901	91.001	90.901	90.901	91.001	91.001	91.001	91.001	91.001	91.101	91.001	91.001	90.901	90.901	91.001	91.001	91.001	91.001
	65	DQ915960	91.701	91.701	91.601	91.801	91.801	91.801	91.701	91.701	91.801	91.701	91.701	91.701	91.701	91.801	91.801	91.701	91.801	91.901	91.801	91.701	91.801	91.901	91.801	91.701	91.801	91.601	92.301	91.701	92.101	90.901	91.001	90.901	90.901	90.901	90.901	90.901	90.901	90.901	91.001	90.901	91.001	90.901	90.901	91.001	91.001	91.001	91.001
	64	KF738861	91.301	91.301	91.201	91.401	91.401	91.301	91.301	91.301	91.301	91.101	91.101	91.101	91.201	91.301	91.301	91.201	91.201	91.301	91.301	91.201	91.301	91.301	91.201	91.101	91.201	91.201	91.601	91.001	91.801	90.601	90.501	90.601	90.601	90.501	90.601	90.501	90.501	90.501	90.501	90.501	90.401	90.501	90.501	90.501	90.501	90.501	90.501
	55	AJ298229	92.801	92.801	92.701	92.801	92.801	92.801	92.701	92.701	92.801	92.701	92.701	92.701	92.801	92.801	92.801	92.701	92.801	92.801	92.701	92.601	92.701	92.801	92.701	92.601	92.701	92.401	93.301	92.801	92.001	90.401	90.401	90.401	90.401	90.401	90.401	90.401	90.401	90.401	90.401	90.301	90.501	90.501	90.501	90.501	90.501	90.401	90.401
	55	KJ704805	92.101	92.001	91.901	92.101	92.101	92.001	92.001	91.901	92.001	91.901	92.001	91.901	92.001	92.001	92.101	92.001	92.001	92.001	92.001	91.901	91.901	92.001	91.901	91.801	91.901	91.601	92.501	92.001	91.301	89.701	89.701	89.701	89.701	89.601	89.701	89.701	89.701	89.701	89.601	89.601	89.701	89.801	89.801	89.701	89.701	89.701	89.701
	51	KX108819	92.401	92.401	92.301	92.501	92.501	92.501	92.401	92.401	92.501	92.401	92.401	92.401	92.401	92.501	92.501	92.401	92.501	92.601	92.501	92.401	92.501	92.601	92.501	92.401	92.501	92.301	93.001	92.501	92.801	92.201	92.301	92.201	92.201	92.101	92.201	92.201	92.201	92.201	92.201	92.201	92.201	92.201	92.201	92.201	92.101	92.301	92.301
	53	KX108789	91.201	91.101	91.001	91.301	91.301	91.201	91.201	91.101	91.201	91.101	91.201	91.101	91.101	91.201	91.301	91.201	91.201	91.301	91.301	91.201	91.201	91.301	91.201	91.101	91.201	91.301	92.001	91.601	91.901	90.801	90.901	90.701	90.701	90.701	90.701	90.701	90.701	90.701	90.801	90.701	90.801	90.701	90.701	90.801	90.701	90.801	90.801
	52	KX108795	91.301	91.201	91.101	91.401	91.401	91.301	91.301	91.201	91.301	91.201	91.301	91.201	91.201	91.301	91.401	91.301	91.301	91.401	91.401	91.301	91.301	91.501	91.401	91.201	91.401	91.301	92.001	91.501	91.401	90.401	90.501	90.301	90.301	90.301	90.301	90.301	90.301	90.301	90.401	90.301	90.401	90.301	90.301	90.401	90.301	90.401	90.401
	54	KF738848	91.101	91.101	91.001	91.201	91.201	91.201	91.101	91.101	91.101	90.901	90.901	90.901	91.001	91.101	91.101	91.001	91.001	91.201	91.101	91.001	91.101	91.101	91.001	90.901	91.001	91.101	91.701	91.201	91.701	91.001	91.001	91.101	91.101	91.101	91.101	91.001	91.001	91.001	91.101	91.001	91.001	91.001	91.001	91.101	91.001	91.001	91.001
	50	KX108808	92.201	92.201	92.101	92.301	92.301	92.301	92.201	92.201	92.301	92.201	92.201	92.201	92.201	92.301	92.301	92.201	92.301	92.401	92.301	92.201	92.301	92.401	92.301	92.201	92.301	92.101	92.901	92.301	92.601	90.801	90.901	90.701	90.701	90.701	90.701	90.701	90.701	90.701	90.801	90.701	90.801	90.701	90.701	90.801	90.701	90.801	90.801
	49	KX108820	92.401	92.401	92.301	92.501	92.501	92.501	92.501	92.401	92.501	92.401	92.501	92.401	92.401	92.501	92.501	92.401	92.501	92.601	92.501	92.401	92.501	92.601	92.501	92.401	92.501	92.601	93.101	92.601	93.101	91.101	91.201	91.101	91.101	91.101	91.101	91.101	91.101	91.101	91.201	91.101	91.201	91.101	91.101	91.201	91.101	91.201	91.201
	49	KX108824	92.101	92.101	92.001	92.201	92.201	92.201	92.101	92.101	92.201	92.101	92.101	92.101	92.101	92.201	92.201	92.101	92.201	92.301	92.201	92.101	92.201	92.301	92.201	92.101	92.301	92.001	92.801	92.201	92.901	91.801	91.901	91.801	91.801	91.701	91.801	91.801	91.801	91.801	91.801	91.801	91.801	91.801	91.801	91.801	91.701	91.901	91.901
	66	KF738859	92.101	92.001	91.901	92.101	92.101	92.001	92.001	92.001	91.901	91.801	91.901	91.801	91.901	92.001	92.101	92.001	91.901	92.001	92.101	92.001	92.001	91.901	91.801	91.701	91.801	91.601	92.601	92.101	91.801	90.401	90.401	90.401	90.401	90.401	90.501	90.401	90.401	90.401	90.401	90.401	90.301	90.401	90.401	90.401	90.301	90.401	90.401
	69	AJ298230	91.301	91.201	91.101	91.301	91.301	91.201	91.201	91.101	91.201	91.101	91.201	91.101	91.201	91.201	91.301	91.201	91.201	91.201	91.201	91.101	91.101	91.301	91.201	91.001	91.201	91.301	91.801	91.301	91.801	90.601	90.601	90.601	90.601	90.601	90.601	90.601	90.601	90.601	90.601	90.501	90.701	90.701	90.701	90.701	90.601	90.601	90.601
	68	DQ915961	91.601	91.601	91.501	91.701	91.701	91.701	91.601	91.601	91.701	91.601	91.601	91.601	91.601	91.701	91.701	91.601	91.701	91.701	91.701	91.601	91.701	91.801	91.701	91.601	91.701	91.801	92.201	91.401	92.001	90.301	90.401	90.301	90.301	90.201	90.301	90.301	90.301	90.301	90.301	90.301	90.301	90.301	90.301	90.301	90.201	90.401	90.401
	68	DQ915962	91.601	91.601	91.501	91.701	91.701	91.701	91.601	91.601	91.701	91.601	91.601	91.601	91.601	91.701	91.701	91.601	91.701	91.701	91.701	91.601	91.701	91.801	91.701	91.601	91.701	91.801	92.201	91.401	92.001	90.301	90.401	90.301	90.301	90.201	90.301	90.301	90.301	90.301	90.301	90.301	90.301	90.301	90.301	90.301	90.201	90.401	90.401
	67	KF738845	92.101	92.101	92.001	92.101	92.101	92.101	92.101	92.101	92.101	92.101	92.201	92.101	92.101	92.201	92.201	92.101	92.201	92.201	92.201	92.101	92.201	92.201	92.101	92.001	92.101	91.801	92.601	92.001	91.801	90.801	90.901	90.701	90.701	90.801	90.801	90.801	90.801	90.801	90.901	90.801	90.901	90.801	90.801	90.901	90.801	90.901	90.901
	70	KF738872	91.401	91.401	91.301	91.301	91.301	91.301	91.201	91.301	91.301	91.401	91.401	91.401	91.401	91.401	91.401	91.301	91.501	91.401	91.401	91.301	91.401	91.501	91.401	91.201	91.301	91.101	92.301	91.801	91.601	90.601	90.701	90.501	90.501	90.501	90.601	90.701	90.701	90.701	90.601	90.601	90.701	90.701	90.701	90.601	90.501	90.701	90.701
	73	KF738870	90.401	90.401	90.301	90.401	90.401	90.401	90.401	90.401	90.401	90.401	90.501	90.401	90.401	90.501	90.501	90.401	90.501	90.501	90.501	90.401	90.501	90.501	90.401	90.301	90.501	90.401	91.001	90.601	90.601	90.001	90.101	89.801	89.801	89.901	89.901	89.901	89.901	89.901	90.001	89.901	90.001	89.901	89.901	90.001	89.901	90.001	90.001
	73	KF738866	90.501	90.401	90.301	90.501	90.501	90.501	90.501	90.501	90.501	90.401	90.401	90.401	90.401	90.401	90.501	90.401	90.401	90.601	90.501	90.501	90.501	90.501	90.501	90.301	90.501	90.501	91.201	90.601	90.701	89.801	89.901	89.801	89.801	89.801	89.801	89.801	89.801	89.801	89.901	89.801	89.801	89.701	89.701	89.801	89.701	89.801	89.801
	71	MF136692	89.201	89.101	89.001	89.201	89.201	89.101	89.101	89.001	89.101	89.101	89.201	89.101	89.101	89.101	89.201	89.101	89.201	89.201	89.201	89.101	89.101	89.201	89.101	89.001	89.101	89.201	89.501	89.101	89.501	89.101	89.201	89.001	89.001	88.901	89.001	89.101	89.101	89.101	89.001	89.001	89.101	89.101	89.101	89.001	89.001	89.101	89.101
	72	MF136691	89.501	89.401	89.301	89.501	89.501	89.401	89.401	89.301	89.401	89.401	89.501	89.401	89.401	89.401	89.501	89.401	89.501	89.501	89.501	89.401	89.401	89.501	89.501	89.401	89.501	89.501	89.501	89.201	89.701	89.101	89.201	89.001	89.001	89.001	89.001	89.101	89.101	89.101	89.101	89.001	89.201	89.101	89.101	89.101	89.101	89.101	89.101
	72	MF136687	89.401	89.301	89.201	89.401	89.401	89.301	89.301	89.201	89.301	89.301	89.401	89.301	89.301	89.301	89.401	89.301	89.401	89.401	89.401	89.301	89.301	89.401	89.401	89.301	89.401	89.301	89.401	89.101	89.701	88.901	89.001	88.901	88.901	88.801	88.901	89.001	89.001	89.001	88.901	88.901	89.001	89.001	89.001	88.901	88.901	89.001	89.001
	72	MF136682	89.401	89.401	89.301	89.401	89.401	89.401	89.301	89.301	89.401	89.401	89.401	89.401	89.401	89.401	89.401	89.301	89.501	89.501	89.401	89.301	89.401	89.501	89.401	89.301	89.401	89.301	89.501	89.201	89.501	89.001	89.101	88.901	88.901	88.901	88.901	89.001	89.001	89.001	89.001	88.901	89.101	89.001	89.001	89.001	89.001	89.001	89.001
	72	MF136680	89.501	89.401	89.301	89.501	89.501	89.401	89.401	89.301	89.401	89.401	89.501	89.401	89.401	89.401	89.501	89.401	89.501	89.501	89.501	89.401	89.401	89.501	89.501	89.401	89.501	89.401	89.501	89.201	89.601	89.001	89.101	89.001	89.001	88.901	89.001	89.101	89.101	89.101	89.001	89.001	89.101	89.101	89.101	89.001	89.001	89.101	89.101
	72	MF136684	89.401	89.301	89.201	89.401	89.401	89.301	89.301	89.201	89.301	89.301	89.401	89.301	89.301	89.301	89.401	89.301	89.401	89.401	89.401	89.301	89.301	89.401	89.401	89.301	89.401	89.301	89.401	89.101	89.501	88.901	89.001	88.901	88.901	88.801	88.901	89.001	89.001	89.001	88.901	88.901	89.001	89.001	89.001	88.901	88.901	89.001	89.001
	72	MF136686	89.601	89.501	89.401	89.601	89.601	89.501	89.501	89.401	89.501	89.501	89.601	89.501	89.501	89.501	89.601	89.501	89.601	89.601	89.601	89.501	89.501	89.601	89.601	89.501	89.601	89.501	89.601	89.301	89.701	89.101	89.201	89.101	89.101	89.001	89.101	89.201	89.201	89.201	89.101	89.101	89.201	89.201	89.201	89.101	89.101	89.201	89.201
	74	KY688190	88.401	88.401	88.301	88.501	88.501	88.501	88.401	88.401	88.501	88.401	88.401	88.401	88.401	88.501	88.501	88.401	88.501	88.601	88.501	88.401	88.501	88.601	88.501	88.401	88.601	88.301	89.101	88.701	88.501	88.701	88.801	88.701	88.701	88.601	88.701	88.701	88.701	88.701	88.701	88.701	88.701	88.701	88.701	88.701	88.601	88.801	88.801
	74	KF738860	89.001	89.001	88.901	89.001	89.001	89.001	88.901	89.001	89.001	88.901	88.901	88.901	89.001	89.101	89.101	89.001	89.001	89.001	89.001	88.901	89.001	89.101	89.001	88.801	89.001	88.801	89.001	88.401	88.101	88.801	88.801	88.601	88.601	88.701	88.701	88.601	88.601	88.601	88.701	88.601	88.701	88.701	88.701	88.801	88.701	88.701	88.701
	74	HQ738642	88.401	88.401	88.401	88.301	88.301	88.301	88.201	88.301	88.301	88.401	88.401	88.401	88.401	88.401	88.401	88.301	88.501	88.401	88.401	88.301	88.401	88.501	88.401	88.101	88.401	88.301	88.601	88.501	88.701	88.201	88.301	88.001	88.001	88.101	88.101	88.201	88.201	88.201	88.201	88.101	88.301	88.201	88.201	88.201	88.101	88.201	88.201
	74	KF738869	91.301	91.201	91.101	91.301	91.301	91.201	91.201	91.201	91.301	91.301	91.301	91.301	91.301	91.201	91.301	91.201	91.301	91.301	91.301	91.201	91.201	91.401	91.301	91.101	91.301	91.501	92.001	91.701	91.501	90.701	90.801	90.701	90.701	90.601	90.701	90.801	90.801	90.801	90.701	90.701	90.801	90.801	90.801	90.701	90.601	90.801	90.801
	75	KF738865	90.401	90.301	90.201	90.501	90.501	90.401	90.401	90.401	90.401	90.301	90.301	90.301	90.301	90.301	90.401	90.301	90.301	90.501	90.501	90.401	90.401	90.501	90.501	90.301	90.501	90.601	91.201	90.501	90.301	91.501	91.601	91.601	91.601	91.501	91.601	91.601	91.601	91.601	91.601	91.601	91.501	91.501	91.501	91.501	91.401	91.601	91.601
	75	KF738846	90.401	90.401	90.301	90.301	90.301	90.301	90.301	90.301	90.201	90.301	90.401	90.301	90.301	90.301	90.301	90.201	90.401	90.401	90.401	90.301	90.401	90.301	90.301	90.201	90.401	90.501	91.001	90.701	90.201	91.501	91.601	91.401	91.401	91.501	91.501	91.601	91.601	91.601	91.601	91.501	91.601	91.501	91.501	91.501	91.401	91.501	91.501
	75	KF738864	89.701	89.601	89.501	89.801	89.801	89.701	89.701	89.701	89.701	89.501	89.501	89.501	89.601	89.601	89.701	89.601	89.501	89.701	89.701	89.601	89.601	89.701	89.601	89.401	89.601	89.901	90.401	89.901	90.001	91.101	91.101	91.101	91.101	91.101	91.101	91.001	91.001	91.001	91.101	91.001	91.001	91.001	91.001	91.101	91.001	91.001	91.001
	75	KF738863	89.701	89.601	89.501	89.601	89.601	89.501	89.501	89.601	89.601	89.701	89.701	89.701	89.701	89.601	89.701	89.601	89.701	89.601	89.701	89.601	89.601	89.701	89.601	89.401	89.601	89.901	90.301	90.001	89.901	91.001	91.101	90.801	90.801	90.901	90.901	91.001	91.001	91.001	91.001	90.901	91.101	91.001	91.001	91.001	90.901	91.001	91.001
	75	KF738862	90.001	89.901	89.801	89.901	89.901	89.801	89.801	89.901	89.901	89.901	89.901	89.901	90.001	89.901	90.001	89.901	89.901	89.801	89.901	89.801	89.801	89.901	89.801	89.601	89.801	90.101	90.401	90.101	90.101	91.201	91.201	91.001	91.001	91.101	91.101	91.101	91.101	91.101	91.101	91.001	91.201	91.201	91.201	91.201	91.101	91.101	91.101
	75	KF738856	90.201	90.201	90.101	90.201	90.201	90.201	90.201	90.201	90.201	90.101	90.201	90.101	90.201	90.301	90.301	90.201	90.201	90.201	90.201	90.101	90.201	90.201	90.101	90.001	90.201	90.401	90.801	90.301	90.301	91.301	91.301	91.201	91.201	91.201	91.301	91.201	91.201	91.201	91.201	91.201	91.201	91.301	91.301	91.301	91.201	91.301	91.301
	76	MF664481	89.801	89.801	89.801	89.901	89.901	89.901	89.801	89.801	89.901	89.801	89.801	89.801	89.801	89.901	89.901	89.801	89.901	90.001	89.901	89.801	89.901	90.001	89.901	89.801	90.001	90.001	90.601	90.401	90.001	91.101	91.201	91.101	91.101	91.101	91.101	91.101	91.101	91.101	91.201	91.101	91.201	91.101	91.101	91.201	91.201	91.201	91.201
	76	MF664484	89.901	89.801	89.901	90.001	90.001	89.901	89.901	89.801	89.901	89.801	89.901	89.901	89.801	89.901	90.001	89.901	89.901	90.001	90.001	89.901	89.901	90.001	89.901	89.801	89.901	90.001	90.701	90.401	89.901	91.201	91.301	91.201	91.201	91.101	91.201	91.201	91.201	91.201	91.201	91.201	91.201	91.201	91.201	91.201	91.201	91.301	91.301
	4	MW656078	91.001	91.001	90.901	91.001	91.001	91.001	90.901	91.001	91.001	91.001	91.001	91.001	91.001	91.101	91.101	91.001	91.101	91.101	91.101	91.001	91.201	91.101	91.001	90.901	91.001	90.501	91.301	90.701	90.701	91.501	91.601	91.401	91.401	91.401	91.501	91.501	91.501	91.501	91.501	91.501	91.501	91.501	91.501	91.501	91.401	91.601	91.601
	4	MW656119	90.501	90.501	90.401	90.601	90.601	90.501	90.501	90.501	90.501	90.501	90.501	90.501	90.501	90.501	90.601	90.501	90.501	90.601	90.601	90.501	90.501	90.701	90.701	90.501	90.701	91.101	91.101	90.501	90.901	91.501	91.601	91.501	91.501	91.401	91.501	91.501	91.501	91.501	91.501	91.501	91.501	91.501	91.501	91.501	91.401	91.601	91.601
	4	MW656109	89.901	89.901	89.801	90.001	90.001	90.001	89.901	89.901	90.001	89.901	89.901	89.901	89.901	90.001	90.001	89.901	90.001	90.101	90.001	89.901	90.001	90.201	90.101	89.901	90.101	90.101	90.401	89.601	90.401	90.901	91.001	90.801	90.801	90.801	90.801	90.801	90.801	90.801	90.901	90.801	90.901	90.801	90.801	90.901	90.801	90.901	90.901
	4	MW656118	90.501	90.401	90.301	90.501	90.501	90.501	90.501	90.401	90.501	90.401	90.501	90.401	90.401	90.501	90.501	90.501	90.501	90.601	90.501	90.501	90.601	90.601	90.601	90.501	90.601	90.601	91.001	90.401	91.001	91.901	92.001	91.901	91.901	91.801	91.901	91.901	91.901	91.901	91.901	91.901	91.901	91.901	91.901	91.901	91.801	92.001	92.001
	4	MW656105	90.401	90.301	90.201	90.501	90.501	90.401	90.401	90.301	90.401	90.301	90.401	90.301	90.301	90.401	90.501	90.401	90.401	90.501	90.501	90.401	90.501	90.501	90.501	90.401	90.501	90.501	90.901	90.301	90.901	91.801	91.901	91.801	91.801	91.701	91.801	91.801	91.801	91.801	91.801	91.801	91.801	91.801	91.801	91.801	91.701	91.901	91.901
	4	MW656122	90.401	90.301	90.201	90.501	90.501	90.401	90.401	90.301	90.401	90.301	90.401	90.301	90.301	90.401	90.501	90.401	90.401	90.501	90.501	90.401	90.501	90.501	90.501	90.401	90.601	90.501	91.001	90.301	90.901	91.801	91.901	91.801	91.801	91.801	91.801	91.801	91.801	91.801	91.901	91.801	91.901	91.801	91.801	91.901	91.801	91.901	91.901
	4	MW656103	90.401	90.301	90.201	90.501	90.501	90.401	90.401	90.301	90.401	90.301	90.401	90.301	90.301	90.401	90.501	90.401	90.401	90.501	90.501	90.401	90.501	90.601	90.601	90.401	90.601	90.501	90.901	90.301	90.901	91.901	92.001	91.901	91.901	91.801	91.901	91.901	91.901	91.901	91.901	91.901	91.901	91.901	91.901	91.901	91.801	92.001	92.001
	4	MW656104	90.301	90.301	90.201	90.401	90.401	90.401	90.301	90.301	90.401	90.301	90.301	90.301	90.301	90.401	90.401	90.301	90.401	90.501	90.401	90.301	90.501	90.501	90.501	90.401	90.501	90.501	90.901	90.301	90.901	91.801	91.901	91.801	91.801	91.801	91.801	91.801	91.801	91.801	91.901	91.801	91.901	91.801	91.801	91.901	91.801	91.901	91.901
	4	MW656108	90.301	90.301	90.201	90.401	90.401	90.401	90.301	90.301	90.401	90.301	90.301	90.301	90.301	90.401	90.401	90.301	90.401	90.501	90.401	90.301	90.501	90.501	90.501	90.401	90.501	90.501	90.901	90.301	90.901	91.801	91.901	91.801	91.801	91.801	91.801	91.801	91.801	91.801	91.901	91.801	91.901	91.801	91.801	91.901	91.801	91.901	91.901
	4	MW656125	90.301	90.301	90.201	90.401	90.401	90.401	90.301	90.301	90.401	90.301	90.301	90.301	90.301	90.401	90.401	90.301	90.401	90.501	90.401	90.301	90.501	90.601	90.601	90.401	90.601	90.501	90.901	90.301	90.901	91.901	92.001	91.901	91.901	91.901	91.901	91.901	91.901	91.901	92.001	91.901	92.001	91.901	91.901	92.001	91.901	92.001	92.001
	4	MW656106	90.301	90.201	90.101	90.401	90.401	90.301	90.301	90.201	90.301	90.201	90.301	90.201	90.201	90.301	90.401	90.301	90.301	90.401	90.401	90.301	90.401	90.501	90.501	90.401	90.501	90.401	90.801	90.201	90.801	91.801	91.901	91.801	91.801	91.701	91.801	91.801	91.801	91.801	91.801	91.801	91.801	91.801	91.801	91.801	91.701	91.901	91.901
	4	MW656107	90.401	90.301	90.201	90.501	90.501	90.401	90.401	90.301	90.401	90.301	90.401	90.301	90.301	90.401	90.501	90.401	90.401	90.501	90.501	90.401	90.501	90.501	90.501	90.401	90.601	90.501	91.001	90.301	90.901	91.801	91.901	91.801	91.801	91.801	91.801	91.801	91.801	91.801	91.901	91.801	91.901	91.801	91.801	91.901	91.801	91.901	91.901
	4	MW656115	90.301	90.301	90.201	90.401	90.401	90.401	90.301	90.301	90.401	90.301	90.301	90.301	90.301	90.401	90.401	90.301	90.401	90.501	90.401	90.301	90.501	90.501	90.501	90.401	90.501	90.501	90.901	90.301	90.901	91.801	91.901	91.801	91.801	91.801	91.801	91.801	91.801	91.801	91.901	91.801	91.901	91.801	91.801	91.901	91.801	91.901	91.901
	4	MW656116	90.301	90.301	90.201	90.401	90.401	90.401	90.301	90.301	90.401	90.301	90.301	90.301	90.301	90.401	90.401	90.301	90.401	90.501	90.401	90.301	90.501	90.501	90.501	90.401	90.601	90.501	90.901	90.301	90.901	91.801	91.901	91.801	91.801	91.701	91.801	91.801	91.801	91.801	91.801	91.801	91.801	91.801	91.801	91.801	91.701	91.901	91.901
	4	MW656124	90.401	90.301	90.201	90.501	90.501	90.401	90.401	90.301	90.401	90.301	90.401	90.301	90.301	90.401	90.501	90.401	90.401	90.501	90.501	90.401	90.501	90.501	90.501	90.401	90.601	90.501	90.901	90.301	90.901	91.801	91.901	91.801	91.801	91.701	91.801	91.801	91.801	91.801	91.801	91.801	91.801	91.801	91.801	91.801	91.701	91.901	91.901
	4	MW656127	90.301	90.301	90.201	90.401	90.401	90.401	90.301	90.301	90.401	90.301	90.301	90.301	90.301	90.401	90.401	90.301	90.401	90.501	90.401	90.301	90.501	90.601	90.601	90.401	90.601	90.501	90.901	90.301	90.901	91.801	91.901	91.801	91.801	91.801	91.801	91.801	91.801	91.801	91.901	91.801	91.901	91.801	91.801	91.901	91.801	91.901	91.901
	4	MW656112	90.401	90.401	90.301	90.501	90.501	90.501	90.401	90.401	90.501	90.401	90.401	90.401	90.401	90.501	90.501	90.401	90.501	90.501	90.501	90.401	90.501	90.601	90.601	90.501	90.601	90.501	91.001	90.401	91.001	91.901	92.001	91.901	91.901	91.901	91.901	91.901	91.901	91.901	92.001	91.901	92.001	91.901	91.901	92.001	91.901	92.001	92.001
	4	MW656114	90.401	90.301	90.201	90.501	90.501	90.401	90.401	90.301	90.401	90.301	90.401	90.301	90.301	90.401	90.501	90.401	90.401	90.501	90.501	90.401	90.501	90.601	90.601	90.401	90.601	90.501	90.901	90.301	90.901	91.901	92.001	91.901	91.901	91.801	91.901	91.901	91.901	91.901	91.901	91.901	91.901	91.901	91.901	91.901	91.801	92.001	92.001
	4	MW656117	90.401	90.301	90.201	90.501	90.501	90.401	90.401	90.301	90.401	90.301	90.401	90.301	90.301	90.401	90.501	90.401	90.401	90.501	90.501	90.401	90.501	90.601	90.601	90.401	90.601	90.501	90.901	90.301	90.901	91.801	91.901	91.801	91.801	91.801	91.801	91.801	91.801	91.801	91.901	91.801	91.901	91.801	91.801	91.901	91.801	91.901	91.901
	4	MW656092	90.401	90.401	90.301	90.501	90.501	90.501	90.401	90.401	90.501	90.401	90.401	90.401	90.401	90.501	90.501	90.401	90.501	90.501	90.501	90.401	90.501	90.601	90.501	90.401	90.501	90.501	90.901	90.201	90.901	91.901	92.001	91.901	91.901	91.801	91.901	91.901	91.901	91.901	91.901	91.901	91.901	91.901	91.901	91.901	91.801	92.001	92.001
	4	MW656111	90.301	90.301	90.201	90.401	90.401	90.401	90.301	90.301	90.401	90.301	90.301	90.301	90.301	90.401	90.401	90.301	90.401	90.501	90.401	90.301	90.501	90.501	90.501	90.301	90.501	90.501	90.901	90.201	90.901	91.901	92.001	91.901	91.901	91.801	91.901	91.901	91.901	91.901	91.901	91.901	91.901	91.901	91.901	91.901	91.801	92.001	92.001
	4	MW656123	90.301	90.201	90.101	90.401	90.401	90.301	90.301	90.201	90.301	90.201	90.301	90.201	90.201	90.301	90.401	90.301	90.301	90.401	90.401	90.301	90.401	90.501	90.401	90.201	90.401	90.401	90.801	90.101	90.901	92.101	92.201	92.101	92.101	92.001	92.101	92.101	92.101	92.101	92.101	92.101	92.101	92.101	92.101	92.101	92.001	92.201	92.201
	4	MW656021	90.401	90.301	90.201	90.501	90.501	90.401	90.401	90.301	90.401	90.301	90.401	90.301	90.301	90.401	90.501	90.401	90.401	90.501	90.501	90.401	90.501	90.601	90.501	90.301	90.501	90.501	90.901	90.201	90.901	91.901	92.001	91.901	91.901	91.901	91.901	91.901	91.901	91.901	92.001	91.901	92.001	91.901	91.901	92.001	91.901	92.001	92.001
	4	MW656029	90.501	90.401	90.301	90.501	90.501	90.501	90.501	90.401	90.501	90.401	90.501	90.401	90.401	90.501	90.501	90.501	90.501	90.601	90.501	90.501	90.601	90.701	90.601	90.401	90.601	90.601	91.001	90.301	91.001	92.001	92.101	92.001	92.001	91.901	92.001	92.001	92.001	92.001	92.001	92.001	92.001	92.001	92.001	92.001	91.901	92.101	92.101
	4	MW656113	90.501	90.401	90.301	90.501	90.501	90.501	90.501	90.401	90.501	90.401	90.501	90.401	90.401	90.501	90.501	90.501	90.501	90.601	90.501	90.501	90.601	90.701	90.601	90.401	90.601	90.601	91.001	90.301	91.001	92.001	92.101	92.001	92.001	91.901	92.001	92.001	92.001	92.001	92.001	92.001	92.001	92.001	92.001	92.001	91.901	92.101	92.101
	4	MW656121	90.501	90.401	90.301	90.501	90.501	90.501	90.501	90.401	90.501	90.401	90.501	90.401	90.401	90.501	90.501	90.501	90.501	90.601	90.501	90.501	90.601	90.701	90.601	90.401	90.601	90.601	91.001	90.601	91.001	92.001	92.101	92.001	92.001	92.001	92.001	92.001	92.001	92.001	92.101	92.001	92.101	92.001	92.001	92.101	92.001	92.101	92.101
	4	MW656022	90.501	90.501	90.401	90.501	90.501	90.501	90.401	90.501	90.401	90.401	90.401	90.401	90.401	90.501	90.501	90.501	90.501	90.501	90.601	90.501	90.601	90.501	90.501	90.301	90.501	90.501	91.001	90.301	90.901	91.901	92.001	91.901	91.901	92.001	92.001	92.001	92.001	92.001	92.101	92.001	92.001	91.901	91.901	92.001	91.901	92.001	92.001
	4	MW656023	90.501	90.501	90.401	90.501	90.501	90.501	90.401	90.501	90.401	90.301	90.301	90.301	90.401	90.501	90.501	90.501	90.401	90.501	90.501	90.401	90.501	90.501	90.401	90.201	90.401	90.401	90.901	90.201	90.801	91.901	91.901	91.901	91.901	92.001	92.001	91.901	91.901	91.901	92.001	91.901	91.901	91.901	91.901	92.001	91.901	91.901	91.901
	4	MW656024	90.501	90.501	90.401	90.601	90.601	90.601	90.501	90.501	90.501	90.301	90.401	90.301	90.401	90.501	90.501	90.501	90.401	90.601	90.501	90.501	90.601	90.601	90.501	90.301	90.501	90.501	91.001	90.201	90.901	92.001	92.001	92.101	92.101	92.001	92.101	92.001	92.001	92.001	92.001	92.001	91.901	92.001	92.001	92.001	91.901	92.001	92.001
	4	MW656044	90.501	90.501	90.401	90.601	90.601	90.601	90.501	90.501	90.501	90.301	90.401	90.301	90.401	90.501	90.501	90.501	90.401	90.601	90.501	90.501	90.601	90.601	90.501	90.301	90.501	90.501	91.001	90.201	90.901	92.001	92.001	92.101	92.101	92.001	92.101	92.001	92.001	92.001	92.001	92.001	91.901	92.001	92.001	92.001	91.901	92.001	92.001
	4	MW656099	90.501	90.501	90.401	90.601	90.601	90.501	90.501	90.501	90.501	90.301	90.301	90.301	90.401	90.501	90.501	90.401	90.401	90.501	90.501	90.401	90.501	90.501	90.501	90.301	90.501	90.501	91.001	90.201	90.901	91.901	91.901	92.001	92.001	92.001	92.001	91.901	91.901	91.901	92.001	91.901	91.901	91.901	91.901	92.001	91.901	91.901	91.901
	4	MW656000	90.501	90.401	90.301	90.501	90.501	90.501	90.401	90.401	90.401	90.201	90.301	90.201	90.301	90.401	90.401	90.301	90.301	90.501	90.401	90.301	90.501	90.501	90.401	90.201	90.401	90.401	90.901	90.201	90.801	91.801	91.801	91.901	91.901	91.901	91.901	91.901	91.901	91.901	91.901	91.801	91.801	91.901	91.901	91.901	91.801	91.801	91.801
	4	MW655999	90.401	90.401	90.301	90.501	90.501	90.401	90.401	90.301	90.301	90.201	90.201	90.201	90.301	90.301	90.401	90.301	90.301	90.401	90.401	90.301	90.401	90.401	90.301	90.101	90.301	90.301	90.901	90.101	90.701	91.801	91.801	91.901	91.901	91.801	91.901	91.801	91.801	91.801	91.801	91.801	91.801	91.801	91.801	91.801	91.701	91.801	91.801
	4	MW656030	90.601	90.501	90.501	90.601	90.601	90.501	90.501	90.501	90.501	90.401	90.401	90.401	90.501	90.501	90.601	90.501	90.501	90.501	90.601	90.501	90.601	90.501	90.501	90.301	90.501	90.501	91.001	90.301	90.901	92.001	92.001	92.001	92.001	92.101	92.101	92.001	92.001	92.001	92.101	92.001	92.001	92.001	92.001	92.101	92.001	92.001	92.001
	4	MW656049	90.601	90.501	90.501	90.601	90.601	90.501	90.501	90.501	90.501	90.401	90.401	90.401	90.501	90.501	90.601	90.501	90.501	90.501	90.601	90.501	90.601	90.501	90.501	90.301	90.501	90.501	91.001	90.301	90.901	92.001	92.001	92.001	92.001	92.101	92.101	92.001	92.001	92.001	92.101	92.001	92.001	92.001	92.001	92.101	92.001	92.001	92.001
	4	MW656096	90.601	90.501	90.501	90.601	90.601	90.501	90.501	90.501	90.501	90.401	90.401	90.401	90.501	90.501	90.601	90.501	90.501	90.501	90.601	90.501	90.601	90.501	90.501	90.301	90.501	90.501	91.001	90.301	90.901	92.001	92.001	92.001	92.001	92.101	92.101	92.001	92.001	92.001	92.101	92.001	92.001	92.001	92.001	92.101	92.001	92.001	92.001
	4	MW656042	90.401	90.401	90.301	90.401	90.401	90.401	90.301	90.401	90.301	90.201	90.201	90.201	90.301	90.401	90.401	90.301	90.301	90.401	90.401	90.301	90.501	90.401	90.301	90.101	90.301	90.301	90.801	90.101	90.701	91.801	91.801	91.801	91.801	91.901	91.901	91.801	91.801	91.801	91.901	91.801	91.801	91.801	91.801	91.901	91.801	91.801	91.801
	4	MW656060	90.501	90.501	90.401	90.501	90.501	90.501	90.501	90.501	90.401	90.401	90.501	90.401	90.401	90.501	90.501	90.501	90.501	90.601	90.601	90.501	90.701	90.601	90.501	90.301	90.501	90.501	91.001	90.301	90.901	92.001	92.101	92.001	92.001	92.001	92.101	92.101	92.101	92.101	92.101	92.101	92.001	92.001	92.001	92.001	91.901	92.101	92.101
	4	MW656063	90.501	90.501	90.401	90.501	90.501	90.501	90.501	90.501	90.401	90.401	90.501	90.401	90.401	90.501	90.501	90.501	90.501	90.601	90.601	90.501	90.701	90.601	90.501	90.301	90.501	90.501	91.001	90.301	90.901	92.001	92.101	92.001	92.001	92.001	92.101	92.101	92.101	92.101	92.101	92.101	92.001	92.001	92.001	92.001	91.901	92.101	92.101
	4	MW656095	90.501	90.501	90.401	90.501	90.501	90.501	90.401	90.501	90.401	90.401	90.401	90.401	90.401	90.501	90.501	90.401	90.501	90.501	90.601	90.501	90.601	90.501	90.501	90.301	90.501	90.501	91.001	90.301	90.901	91.901	92.001	91.901	91.901	92.001	92.001	92.001	92.001	92.001	92.101	92.001	92.001	91.901	91.901	92.001	91.901	92.001	92.001
	4	MW656031	90.501	90.501	90.401	90.401	90.401	90.401	90.301	90.401	90.401	90.501	90.501	90.501	90.501	90.501	90.501	90.401	90.501	90.501	90.501	90.401	90.501	90.501	90.501	90.301	90.501	90.501	90.801	90.301	90.801	91.901	92.001	91.801	91.801	91.801	91.901	92.001	92.001	92.001	91.901	91.901	92.001	92.001	92.001	91.901	91.801	92.001	92.001
	4	MW656035	90.501	90.501	90.401	90.401	90.401	90.401	90.301	90.401	90.401	90.501	90.501	90.501	90.501	90.501	90.501	90.401	90.501	90.501	90.501	90.401	90.501	90.501	90.501	90.301	90.501	90.501	90.801	90.301	90.801	91.901	92.001	91.801	91.801	91.801	91.901	92.001	92.001	92.001	91.901	91.901	92.001	92.001	92.001	91.901	91.801	92.001	92.001
	4	MW656090	90.501	90.501	90.401	90.501	90.501	90.401	90.401	90.401	90.401	90.501	90.501	90.501	90.501	90.501	90.501	90.501	90.601	90.501	90.501	90.501	90.601	90.601	90.501	90.301	90.501	90.501	90.901	90.401	90.901	91.901	92.001	91.801	91.801	91.901	91.901	92.001	92.001	92.001	92.001	91.901	92.101	92.001	92.001	92.001	91.901	92.001	92.001
	4	MW656032	90.501	90.501	90.401	90.501	90.501	90.401	90.401	90.401	90.301	90.401	90.501	90.401	90.401	90.401	90.501	90.401	90.501	90.501	90.501	90.501	90.601	90.501	90.401	90.201	90.401	90.401	90.901	90.301	90.801	91.801	91.901	91.801	91.801	91.901	91.901	92.001	92.001	92.001	92.001	91.901	92.001	91.901	91.901	91.901	91.801	91.901	91.901
	4	MW656036	90.701	90.601	90.501	90.701	90.701	90.601	90.601	90.601	90.501	90.401	90.501	90.401	90.501	90.601	90.701	90.601	90.501	90.601	90.701	90.601	90.701	90.601	90.501	90.301	90.501	90.501	91.101	90.301	90.901	91.901	91.901	91.901	91.901	91.901	92.001	91.901	91.901	91.901	91.901	91.901	91.801	91.901	91.901	91.901	91.801	91.901	91.901
	4	MW656120	90.601	90.501	90.401	90.601	90.601	90.501	90.501	90.501	90.401	90.301	90.401	90.301	90.401	90.501	90.601	90.501	90.401	90.501	90.601	90.501	90.601	90.501	90.401	90.201	90.401	90.401	91.001	90.201	90.801	91.701	91.701	91.701	91.701	91.801	91.801	91.701	91.701	91.701	91.801	91.701	91.701	91.701	91.701	91.801	91.701	91.701	91.701
	4	MW656089	90.401	90.401	90.301	90.401	90.401	90.401	90.301	90.401	90.301	90.301	90.301	90.301	90.301	90.401	90.401	90.301	90.401	90.501	90.501	90.401	90.501	90.501	90.401	90.201	90.401	90.401	90.801	90.101	90.701	91.801	91.901	91.801	91.801	91.801	91.901	91.901	91.901	91.901	91.901	91.901	91.801	91.801	91.801	91.801	91.701	91.901	91.901
	4	MW656094	90.501	90.501	90.401	90.501	90.501	90.501	90.401	90.501	90.401	90.401	90.401	90.401	90.401	90.501	90.501	90.401	90.501	90.501	90.601	90.501	90.601	90.501	90.501	90.301	90.501	90.501	90.901	90.201	90.801	91.901	92.001	91.901	91.901	91.901	92.001	92.001	92.001	92.001	92.001	92.001	91.901	91.901	91.901	91.901	91.801	92.001	92.001
	4	MW656093	90.401	90.401	90.301	90.501	90.501	90.501	90.401	90.401	90.401	90.201	90.201	90.201	90.301	90.401	90.401	90.301	90.301	90.501	90.401	90.301	90.501	90.501	90.401	90.201	90.401	90.401	90.801	90.001	90.701	91.701	91.701	91.801	91.801	91.701	91.801	91.701	91.701	91.701	91.701	91.701	91.601	91.701	91.701	91.701	91.601	91.701	91.701
	4	MW656091	90.401	90.401	90.301	90.401	90.401	90.401	90.301	90.401	90.301	90.301	90.301	90.301	90.301	90.401	90.401	90.301	90.401	90.501	90.501	90.401	90.501	90.501	90.401	90.201	90.401	90.401	90.801	90.101	90.701	91.801	91.901	91.801	91.801	91.801	91.901	91.901	91.901	91.901	91.901	91.901	91.801	91.801	91.801	91.801	91.701	91.901	91.901
	4	MW656057	90.501	90.401	90.301	90.501	90.501	90.501	90.501	90.401	90.401	90.301	90.401	90.301	90.301	90.401	90.501	90.401	90.401	90.601	90.501	90.501	90.601	90.601	90.501	90.301	90.501	90.501	91.001	90.201	90.901	91.901	92.001	92.001	92.001	91.901	92.001	92.001	92.001	92.001	92.001	92.001	91.901	91.901	91.901	91.901	91.801	92.001	92.001
	4	MW656058	90.401	90.401	90.301	90.501	90.501	90.501	90.401	90.401	90.401	90.301	90.301	90.301	90.301	90.401	90.401	90.301	90.401	90.501	90.501	90.401	90.501	90.501	90.501	90.301	90.501	90.501	91.001	90.201	90.901	91.801	91.901	91.901	91.901	91.901	91.901	91.901	91.901	91.901	92.001	91.901	91.901	91.801	91.801	91.901	91.801	91.901	91.901
	4	MW656037	90.601	90.501	90.501	90.501	90.501	90.501	90.401	90.501	90.401	90.501	90.501	90.501	90.501	90.501	90.501	90.401	90.501	90.501	90.601	90.501	90.601	90.501	90.501	90.301	90.501	90.501	91.001	90.401	90.901	91.901	92.001	91.901	91.901	92.001	92.001	92.101	92.101	92.101	92.101	92.001	92.101	92.001	92.001	92.001	91.901	92.001	92.001
	4	MW656040	90.601	90.501	90.501	90.501	90.501	90.501	90.401	90.501	90.401	90.501	90.501	90.501	90.501	90.501	90.501	90.401	90.501	90.501	90.601	90.501	90.601	90.501	90.501	90.301	90.501	90.501	91.001	90.401	90.901	91.901	92.001	91.901	91.901	92.001	92.001	92.101	92.101	92.101	92.101	92.001	92.101	92.001	92.001	92.001	91.901	92.001	92.001
	4	MW656075	90.501	90.401	90.301	90.401	90.401	90.301	90.301	90.301	90.301	90.401	90.501	90.401	90.401	90.401	90.501	90.401	90.501	90.401	90.501	90.401	90.501	90.501	90.401	90.201	90.401	90.401	90.801	90.301	90.801	91.901	92.001	91.801	91.801	91.801	91.901	92.001	92.001	92.001	91.901	91.901	92.001	92.001	92.001	91.901	91.801	92.001	92.001
	4	MW656020	91.401	91.401	91.301	91.301	91.301	91.301	91.201	91.301	91.301	91.401	91.401	91.401	91.401	91.401	91.401	91.301	91.501	91.401	91.401	91.301	91.501	91.501	91.401	91.201	91.401	91.401	91.801	91.301	91.701	91.001	91.101	90.901	90.901	90.901	91.001	91.101	91.101	91.101	91.001	91.001	91.101	91.101	91.101	91.001	90.901	91.101	91.101
	4	MW656077	90.501	90.401	90.301	90.401	90.401	90.301	90.301	90.301	90.201	90.301	90.401	90.301	90.301	90.301	90.401	90.301	90.401	90.401	90.501	90.401	90.501	90.401	90.301	90.101	90.301	90.301	90.801	90.201	90.701	91.801	91.901	91.801	91.801	91.801	91.901	92.001	92.001	92.001	91.901	91.901	91.901	91.901	91.901	91.801	91.701	91.901	91.901
	4	MW656027	90.501	90.401	90.301	90.401	90.401	90.301	90.301	90.301	90.301	90.401	90.501	90.401	90.401	90.401	90.501	90.501	90.501	90.401	90.501	90.401	90.501	90.501	90.401	90.201	90.401	90.401	90.801	90.301	90.801	91.901	92.001	91.801	91.801	91.801	91.901	92.001	92.001	92.001	91.901	91.901	92.001	92.001	92.001	91.901	91.801	92.001	92.001
	4	MW656064	90.501	90.501	90.401	90.401	90.401	90.401	90.301	90.401	90.401	90.501	90.501	90.501	90.501	90.501	90.501	90.401	90.501	90.501	90.501	90.401	90.501	90.501	90.501	90.301	90.501	90.501	90.901	90.401	90.901	91.901	92.001	91.801	91.801	91.901	91.901	92.001	92.001	92.001	92.001	91.901	92.101	92.001	92.001	92.001	91.901	92.001	92.001
	4	MW656101	90.501	90.501	90.401	90.401	90.401	90.401	90.301	90.401	90.401	90.501	90.501	90.501	90.501	90.501	90.501	90.401	90.501	90.501	90.501	90.401	90.501	90.501	90.501	90.301	90.501	90.501	90.901	90.401	90.901	91.901	92.001	91.801	91.801	91.901	91.901	92.001	92.001	92.001	92.001	91.901	92.101	92.001	92.001	92.001	91.901	92.001	92.001
	4	MW656043	90.401	90.401	90.301	90.301	90.301	90.301	90.201	90.301	90.301	90.401	90.401	90.401	90.401	90.401	90.401	90.301	90.501	90.401	90.401	90.301	90.501	90.501	90.401	90.201	90.401	90.401	90.801	90.301	90.801	91.801	91.901	91.701	91.701	91.801	91.801	91.901	91.901	91.901	91.901	91.801	92.001	91.901	91.901	91.901	91.801	91.901	91.901
	4	MW656048	90.501	90.501	90.401	90.501	90.501	90.401	90.401	90.401	90.401	90.401	90.501	90.401	90.501	90.501	90.501	90.501	90.501	90.401	90.501	90.401	90.501	90.501	90.401	90.201	90.401	90.401	90.801	90.301	90.801	92.001	92.001	91.901	91.901	91.901	92.001	92.001	92.001	92.001	91.901	91.901	92.001	92.101	92.101	92.001	91.901	92.001	92.001
	4	MW656097	90.501	90.501	90.401	90.401	90.401	90.401	90.301	90.401	90.401	90.501	90.501	90.501	90.501	90.501	90.501	90.401	90.501	90.501	90.501	90.401	90.501	90.501	90.501	90.301	90.501	90.501	90.901	90.401	90.901	91.901	92.001	91.801	91.801	91.901	91.901	92.001	92.001	92.001	92.001	91.901	92.101	92.001	92.001	92.001	91.901	92.001	92.001
	4	MW656098	90.601	90.501	90.501	90.501	90.501	90.501	90.401	90.501	90.501	90.501	90.501	90.501	90.501	90.501	90.601	90.501	90.501	90.501	90.501	90.401	90.501	90.501	90.501	90.301	90.501	90.501	90.901	90.401	90.901	92.001	92.001	91.901	91.901	92.001	92.001	92.001	92.001	92.001	92.001	91.901	92.101	92.101	92.101	92.101	92.001	92.001	92.001
	4	MW656028	90.501	90.501	90.401	90.501	90.501	90.501	90.401	90.401	90.501	90.401	90.401	90.401	90.501	90.501	90.501	90.401	90.501	90.501	90.401	90.301	90.501	90.501	90.501	90.301	90.501	90.501	90.901	90.301	90.901	91.901	91.901	91.901	91.901	91.901	91.901	91.901	91.901	91.901	91.901	91.801	92.001	92.001	92.001	92.001	91.901	91.901	91.901
	4	MW656038	90.501	90.501	90.401	90.501	90.501	90.501	90.501	90.501	90.501	90.401	90.501	90.401	90.501	90.601	90.601	90.501	90.501	90.501	90.501	90.501	90.601	90.601	90.501	90.301	90.501	90.501	90.901	90.301	90.901	92.101	92.101	92.001	92.001	92.001	92.101	92.001	92.001	92.001	92.001	92.001	92.001	92.101	92.101	92.101	92.001	92.101	92.101
	4	MW656046	90.501	90.501	90.401	90.501	90.501	90.501	90.501	90.501	90.501	90.401	90.501	90.401	90.501	90.601	90.601	90.501	90.501	90.501	90.501	90.501	90.601	90.601	90.501	90.301	90.501	90.501	90.901	90.301	90.901	92.101	92.101	92.001	92.001	92.001	92.101	92.001	92.001	92.001	92.001	92.001	92.001	92.101	92.101	92.101	92.001	92.101	92.101
	4	MW656079	90.501	90.501	90.401	90.501	90.501	90.501	90.401	90.501	90.501	90.401	90.401	90.401	90.501	90.501	90.601	90.501	90.501	90.501	90.501	90.401	90.501	90.501	90.501	90.301	90.501	90.501	90.901	90.301	90.901	92.001	92.001	91.901	91.901	92.001	92.001	91.901	91.901	91.901	92.001	91.901	92.001	92.001	92.001	92.101	92.001	92.001	92.001
	4	MW656045	90.601	90.501	90.501	90.601	90.601	90.501	90.501	90.501	90.501	90.501	90.501	90.501	90.501	90.601	90.701	90.601	90.501	90.501	90.601	90.501	90.501	90.601	90.501	90.401	90.501	90.501	91.001	90.401	91.001	92.001	92.001	91.901	91.901	92.001	92.001	91.901	91.901	91.901	92.001	91.901	92.001	92.001	92.001	92.101	92.001	92.001	92.001
	4	MW656059	90.601	90.601	90.501	90.601	90.601	90.601	90.501	90.601	90.601	90.501	90.501	90.501	90.601	90.701	90.701	90.601	90.601	90.601	90.601	90.501	90.701	90.701	90.601	90.401	90.601	90.601	91.001	90.401	91.001	92.001	92.001	91.901	91.901	91.901	92.001	91.901	91.901	91.901	91.901	91.901	91.901	92.001	92.001	92.001	91.901	92.001	92.001
	4	MW656025	90.501	90.501	90.401	90.501	90.501	90.501	90.401	90.501	90.501	90.501	90.501	90.501	90.501	90.501	90.601	90.501	90.501	90.501	90.601	90.501	90.601	90.601	90.501	90.401	90.501	90.501	91.001	90.401	91.001	92.001	92.101	91.901	91.901	92.001	92.001	92.001	92.001	92.001	92.101	92.001	92.101	92.001	92.001	92.101	92.001	92.101	92.101
	4	MW656026	90.501	90.501	90.401	90.501	90.501	90.501	90.401	90.501	90.501	90.501	90.501	90.501	90.501	90.501	90.601	90.501	90.501	90.501	90.601	90.501	90.601	90.601	90.501	90.401	90.501	90.501	91.001	90.401	91.001	92.001	92.101	91.901	91.901	92.001	92.001	92.001	92.001	92.001	92.101	92.001	92.101	92.001	92.001	92.101	92.001	92.101	92.101
	4	MW656039	90.501	90.501	90.401	90.501	90.501	90.501	90.401	90.501	90.501	90.501	90.501	90.501	90.501	90.501	90.601	90.501	90.501	90.501	90.601	90.501	90.601	90.601	90.501	90.401	90.501	90.501	91.001	90.401	91.001	92.001	92.101	91.901	91.901	92.001	92.001	92.001	92.001	92.001	92.101	92.001	92.101	92.001	92.001	92.101	92.001	92.101	92.101
	4	MW656041	90.501	90.501	90.401	90.501	90.501	90.501	90.401	90.501	90.501	90.501	90.501	90.501	90.501	90.501	90.601	90.501	90.501	90.501	90.601	90.501	90.601	90.601	90.501	90.401	90.501	90.501	91.001	90.401	91.001	92.001	92.101	91.901	91.901	92.001	92.001	92.001	92.001	92.001	92.101	92.001	92.101	92.001	92.001	92.101	92.001	92.101	92.101
	4	MW656061	90.501	90.501	90.401	90.501	90.501	90.501	90.401	90.501	90.501	90.501	90.501	90.501	90.501	90.501	90.601	90.501	90.501	90.501	90.601	90.501	90.601	90.601	90.501	90.401	90.501	90.501	91.001	90.401	91.001	92.001	92.101	91.901	91.901	92.001	92.001	92.001	92.001	92.001	92.101	92.001	92.101	92.001	92.001	92.101	92.001	92.101	92.101
	4	MW656062	90.501	90.501	90.401	90.501	90.501	90.501	90.401	90.501	90.501	90.501	90.501	90.501	90.501	90.501	90.601	90.501	90.501	90.501	90.601	90.501	90.601	90.601	90.501	90.401	90.501	90.501	91.001	90.401	91.001	92.001	92.101	91.901	91.901	92.001	92.001	92.001	92.001	92.001	92.101	92.001	92.101	92.001	92.001	92.101	92.001	92.101	92.101
	4	MW656100	90.401	90.401	90.301	90.401	90.401	90.401	90.301	90.401	90.401	90.401	90.401	90.401	90.401	90.501	90.501	90.401	90.501	90.501	90.501	90.401	90.501	90.501	90.501	90.301	90.501	90.501	90.901	90.301	90.901	92.001	92.101	91.901	91.901	92.001	92.001	92.001	92.001	92.001	92.101	92.001	92.101	92.001	92.001	92.101	92.001	92.101	92.101
	4	MW656110	90.501	90.501	90.401	90.601	90.601	90.501	90.501	90.501	90.501	90.501	90.501	90.501	90.501	90.501	90.601	90.501	90.501	90.601	90.601	90.501	90.601	90.601	90.501	90.501	90.601	90.601	91.001	90.401	91.101	91.901	92.001	91.901	91.901	91.901	91.901	91.901	91.901	91.901	92.001	91.901	92.001	91.901	91.901	92.001	91.901	92.001	92.001
	4	MW656076	90.301	90.301	90.201	90.301	90.301	90.301	90.201	90.301	90.301	90.301	90.301	90.301	90.301	90.401	90.401	90.301	90.401	90.401	90.401	90.301	90.501	90.401	90.301	90.201	90.401	90.901	90.901	90.201	90.601	91.201	91.301	91.101	91.101	91.201	91.201	91.201	91.201	91.201	91.301	91.201	91.301	91.201	91.201	91.301	91.201	91.301	91.301
	3	MW656152	89.301	89.201	89.101	89.401	89.401	89.301	89.301	89.201	89.301	89.201	89.301	89.201	89.201	89.301	89.401	89.301	89.401	89.401	89.401	89.301	89.401	89.501	89.401	89.201	89.401	89.901	89.901	89.101	89.701	90.601	90.701	90.601	90.601	90.501	90.601	90.601	90.601	90.601	90.601	90.601	90.601	90.601	90.601	90.601	90.501	90.701	90.701
	5	MW656128	88.901	88.901	88.801	88.901	88.901	88.901	88.801	88.901	88.801	88.801	88.801	88.801	88.801	88.901	88.901	88.801	88.901	89.001	89.001	88.901	89.001	88.901	88.801	88.701	88.901	89.401	89.101	88.401	88.801	89.701	89.801	89.701	89.701	89.701	89.801	89.801	89.801	89.801	89.801	89.801	89.701	89.701	89.701	89.701	89.601	89.801	89.801
	5	MW656136	89.001	88.901	88.801	89.001	89.001	88.901	88.901	88.901	88.801	88.801	88.901	88.801	88.801	88.901	89.001	88.901	89.001	89.001	89.101	89.001	89.001	89.001	88.901	88.701	88.901	89.401	89.201	88.401	88.801	89.801	89.901	89.701	89.701	89.801	89.801	89.801	89.801	89.801	89.901	89.801	89.801	89.701	89.701	89.801	89.701	89.801	89.801
	5	MW656142	89.001	88.901	88.801	89.001	89.001	88.901	88.901	88.901	88.801	88.801	88.901	88.801	88.801	88.901	89.001	88.901	89.001	89.001	89.101	89.001	89.001	89.001	88.901	88.701	88.901	89.401	89.201	88.401	88.801	89.801	89.901	89.701	89.701	89.801	89.801	89.801	89.801	89.801	89.901	89.801	89.801	89.701	89.701	89.801	89.701	89.801	89.801
	5	MW656134	88.901	88.801	88.701	89.001	89.001	88.901	88.901	88.801	88.801	88.701	88.701	88.701	88.701	88.801	88.901	88.801	88.801	89.001	88.901	88.801	88.901	88.901	88.801	88.701	88.901	89.401	89.101	88.301	88.801	89.701	89.701	89.701	89.701	89.701	89.701	89.701	89.701	89.701	89.701	89.701	89.601	89.601	89.601	89.701	89.601	89.701	89.701
	5	MW656130	89.001	89.001	88.901	89.001	89.001	89.001	88.901	89.001	88.901	88.801	88.801	88.801	88.901	89.001	89.001	88.901	88.901	89.001	89.001	88.901	89.001	88.901	88.801	88.701	88.901	89.401	89.101	88.401	88.801	89.801	89.801	89.801	89.801	89.801	89.901	89.801	89.801	89.801	89.801	89.801	89.701	89.801	89.801	89.801	89.701	89.801	89.801
	5	MW656135	89.001	89.001	88.901	89.001	89.001	89.001	88.901	89.001	88.901	88.801	88.801	88.801	88.901	89.001	89.001	88.901	88.901	89.001	89.001	88.901	89.001	88.901	88.801	88.701	88.901	89.401	89.101	88.401	88.801	89.801	89.801	89.801	89.801	89.801	89.901	89.801	89.801	89.801	89.801	89.801	89.701	89.801	89.801	89.801	89.701	89.801	89.801
	5	MW656141	89.101	89.001	88.901	89.001	89.001	88.901	88.901	88.901	88.801	88.801	88.901	88.801	88.901	88.901	89.001	88.901	89.001	88.901	89.001	88.901	88.901	88.901	88.801	88.601	88.801	89.301	89.101	88.401	88.701	89.801	89.801	89.701	89.701	89.801	89.801	89.801	89.801	89.801	89.801	89.701	89.801	89.801	89.801	89.801	89.701	89.701	89.701
	5	MW656138	89.001	89.001	88.901	88.901	88.901	88.901	88.801	88.901	88.901	88.901	88.901	88.901	89.001	89.001	89.001	88.901	89.001	88.901	88.901	88.801	88.901	88.901	88.801	88.701	88.901	89.401	89.001	88.501	88.801	89.801	89.801	89.701	89.701	89.701	89.801	89.801	89.801	89.801	89.701	89.701	89.801	89.901	89.901	89.801	89.701	89.801	89.801
	5	MW656143	89.001	88.901	88.801	89.001	89.001	88.901	88.901	88.901	88.901	88.801	88.901	88.801	88.901	89.001	89.101	89.001	89.001	88.901	89.001	88.901	88.901	89.001	88.901	88.701	88.901	89.401	89.101	88.401	88.801	89.901	89.901	89.701	89.701	89.801	89.801	89.701	89.701	89.701	89.801	89.701	89.801	89.801	89.801	89.901	89.801	89.801	89.801
	5	MW656133	88.801	88.801	88.601	88.801	88.801	88.801	88.701	88.701	88.801	88.601	88.701	88.601	88.701	88.801	88.901	88.801	88.801	88.801	88.801	88.701	88.701	88.801	88.701	88.601	88.801	89.301	88.901	88.201	88.701	89.701	89.701	89.601	89.601	89.601	89.601	89.501	89.501	89.501	89.601	89.501	89.601	89.601	89.601	89.701	89.601	89.601	89.601
	5	MW656129	88.901	88.901	88.801	88.901	88.901	88.901	88.801	88.901	88.901	88.901	88.901	88.901	88.901	89.001	89.001	88.901	89.001	89.001	89.001	88.901	89.001	89.001	88.901	88.801	89.001	89.501	89.101	88.501	88.901	89.801	89.901	89.701	89.701	89.701	89.801	89.801	89.801	89.801	89.801	89.801	89.801	89.801	89.801	89.801	89.701	89.901	89.901
	5	MW656132	88.901	88.901	88.801	88.901	88.901	88.901	88.801	88.901	88.901	88.901	88.901	88.901	88.901	89.001	89.001	88.901	89.001	89.001	89.001	88.901	89.001	89.001	88.901	88.801	89.001	89.501	89.101	88.501	88.901	89.801	89.901	89.701	89.701	89.701	89.801	89.801	89.801	89.801	89.801	89.801	89.801	89.801	89.801	89.801	89.701	89.901	89.901
	5	MW656137	88.901	88.901	88.801	88.901	88.901	88.901	88.801	88.901	88.901	88.901	88.901	88.901	88.901	89.001	89.001	88.901	89.001	89.001	89.001	88.901	89.001	89.001	88.901	88.801	89.001	89.501	89.101	88.501	88.901	89.801	89.901	89.701	89.701	89.701	89.801	89.801	89.801	89.801	89.801	89.801	89.801	89.801	89.801	89.801	89.701	89.901	89.901
	5	MW656139	89.001	88.901	88.801	88.901	88.901	88.801	88.801	88.801	88.801	88.901	89.001	88.901	88.901	88.901	89.001	88.901	89.101	88.901	89.001	88.901	88.901	89.001	88.901	88.701	88.901	89.401	89.101	88.501	88.801	89.801	89.901	89.601	89.601	89.701	89.701	89.801	89.801	89.801	89.801	89.701	89.901	89.801	89.801	89.801	89.701	89.801	89.801
	5	MW656126	89.001	88.901	88.801	88.901	88.901	88.801	88.801	88.801	88.801	88.901	89.001	88.901	88.901	88.901	89.001	88.901	89.101	88.901	89.001	88.901	88.901	89.001	88.901	88.701	88.901	89.401	89.001	88.301	88.801	89.801	89.901	89.701	89.701	89.701	89.801	89.901	89.901	89.901	89.801	89.801	89.901	89.901	89.901	89.801	89.701	89.901	89.901
	5	MW656140	88.901	88.801	88.701	89.001	89.001	88.901	88.901	88.801	88.901	88.801	88.901	88.801	88.801	88.901	89.001	88.901	89.001	89.001	89.001	88.901	88.901	89.101	89.001	88.801	89.001	89.501	89.201	88.401	88.901	89.801	89.901	89.701	89.701	89.701	89.701	89.701	89.701	89.701	89.801	89.701	89.801	89.701	89.701	89.801	89.701	89.801	89.801
	5	MW656147	88.901	88.801	88.701	89.001	89.001	88.901	88.901	88.801	88.901	88.801	88.901	88.801	88.801	88.901	89.001	88.901	89.001	89.001	89.001	88.901	88.901	89.001	88.901	88.801	88.901	89.501	89.101	88.401	88.901	89.701	89.801	89.701	89.701	89.601	89.701	89.701	89.701	89.701	89.701	89.701	89.701	89.701	89.701	89.701	89.601	89.801	89.801
	5	MW656146	88.801	88.801	88.701	88.901	88.901	88.901	88.801	88.801	88.901	88.801	88.801	88.801	88.801	88.901	88.901	88.801	88.901	89.001	88.901	88.801	88.901	89.001	89.001	88.901	89.101	89.501	89.101	88.501	88.901	89.701	89.801	89.701	89.701	89.601	89.701	89.701	89.701	89.701	89.701	89.701	89.701	89.701	89.701	89.701	89.601	89.801	89.801
	5	MW656151	88.801	88.801	88.701	88.901	88.901	88.901	88.801	88.801	88.901	88.801	88.801	88.801	88.801	88.901	88.901	88.801	88.901	89.001	88.901	88.801	88.901	89.001	89.001	88.901	89.101	89.501	89.101	88.501	88.901	89.701	89.801	89.701	89.701	89.601	89.701	89.701	89.701	89.701	89.701	89.701	89.701	89.701	89.701	89.701	89.601	89.801	89.801
	5	MW656163	88.801	88.801	88.701	88.901	88.901	88.901	88.801	88.801	88.901	88.801	88.801	88.801	88.801	88.901	88.901	88.801	88.901	89.001	88.901	88.801	88.901	89.001	89.001	88.901	89.101	89.501	89.101	88.501	88.901	89.701	89.801	89.701	89.701	89.601	89.701	89.701	89.701	89.701	89.701	89.701	89.701	89.701	89.701	89.701	89.601	89.801	89.801
	5	MW656149	88.801	88.701	88.601	88.901	88.901	88.801	88.801	88.701	88.801	88.701	88.801	88.701	88.701	88.801	88.901	88.801	88.901	88.901	88.901	88.801	88.801	89.001	89.001	88.901	89.001	89.401	89.101	88.401	88.801	89.701	89.801	89.601	89.601	89.601	89.601	89.601	89.601	89.601	89.701	89.601	89.701	89.601	89.601	89.701	89.601	89.701	89.701
	5	MW656168	88.801	88.801	88.701	88.901	88.901	88.901	88.801	88.801	88.901	88.801	88.801	88.801	88.801	88.901	88.901	88.801	88.901	89.001	88.901	88.801	88.901	89.101	89.101	88.901	89.001	89.501	89.101	88.501	88.901	89.801	89.901	89.701	89.701	89.701	89.701	89.701	89.701	89.701	89.801	89.701	89.801	89.701	89.701	89.801	89.701	89.801	89.801
	5	MW656167	88.801	88.701	88.601	88.901	88.901	88.801	88.801	88.701	88.801	88.701	88.801	88.701	88.701	88.801	88.901	88.801	88.901	88.901	88.901	88.801	88.801	89.001	89.001	88.801	89.001	89.401	89.001	88.401	88.801	89.701	89.801	89.701	89.701	89.601	89.701	89.701	89.701	89.701	89.701	89.701	89.701	89.701	89.701	89.701	89.601	89.801	89.801
	5	MW656145	88.801	88.801	88.701	88.901	88.901	88.901	88.801	88.801	88.901	88.801	88.801	88.801	88.801	88.901	88.901	88.801	88.901	89.001	88.901	88.801	88.901	89.001	89.001	88.901	89.101	89.501	89.101	88.501	88.901	89.701	89.801	89.701	89.701	89.601	89.701	89.701	89.701	89.701	89.701	89.701	89.701	89.701	89.701	89.701	89.601	89.801	89.801
	5	MW656150	88.801	88.801	88.701	88.901	88.901	88.901	88.801	88.801	88.901	88.801	88.801	88.801	88.801	88.901	88.901	88.801	88.901	89.001	88.901	88.801	88.901	89.101	89.101	88.901	89.001	89.501	89.101	88.501	88.901	89.801	89.901	89.701	89.701	89.701	89.701	89.701	89.701	89.701	89.801	89.701	89.801	89.701	89.701	89.801	89.701	89.801	89.801
	5	MW656148	88.801	88.801	88.701	88.901	88.901	88.901	88.801	88.801	88.901	88.801	88.801	88.801	88.801	88.901	88.901	88.801	88.901	89.001	88.901	88.801	88.901	89.101	89.101	88.901	89.001	89.501	89.101	88.501	88.901	89.801	89.901	89.701	89.701	89.701	89.701	89.701	89.701	89.701	89.801	89.701	89.801	89.701	89.701	89.801	89.701	89.801	89.801
	5	MW656131	88.801	88.801	88.701	88.801	88.801	88.801	88.701	88.801	88.801	88.801	88.801	88.801	88.801	88.901	88.901	88.801	88.901	88.901	88.901	88.801	88.901	88.901	88.801	88.701	88.901	89.401	89.001	88.401	88.801	89.701	89.801	89.601	89.601	89.601	89.701	89.701	89.701	89.701	89.701	89.701	89.701	89.701	89.701	89.701	89.601	89.801	89.801
	5	MW656169	89.101	89.101	89.001	89.201	89.201	89.201	89.101	89.101	89.201	89.101	89.101	89.101	89.101	89.201	89.201	89.101	89.201	89.301	89.201	89.101	89.201	89.301	89.301	89.201	89.301	89.801	89.301	88.901	89.201	90.001	90.101	89.901	89.901	89.901	89.901	89.901	89.901	89.901	90.001	89.901	90.001	89.901	89.901	90.001	89.901	90.001	90.001
	6	MW656144	89.901	89.901	89.801	90.001	90.001	90.001	89.901	89.901	90.001	89.901	89.901	89.901	89.901	90.001	90.001	89.901	90.001	90.101	90.001	89.901	90.001	90.201	90.101	89.901	90.001	90.001	89.701	89.101	89.401	90.701	90.801	90.601	90.601	90.601	90.601	90.601	90.601	90.601	90.701	90.601	90.701	90.601	90.601	90.701	90.601	90.701	90.701
	81	MF664482	90.301	90.201	90.301	90.401	90.401	90.301	90.301	90.201	90.301	90.201	90.301	90.201	90.201	90.301	90.401	90.301	90.401	90.401	90.401	90.301	90.301	90.501	90.401	90.201	90.401	90.201	90.801	90.001	90.001	90.301	90.401	90.301	90.301	90.301	90.301	90.301	90.301	90.301	90.401	90.301	90.401	90.301	90.301	90.401	90.301	90.401	90.401
	91	DQ090944	88.701	88.701	88.601	88.801	88.801	88.801	88.701	88.701	88.801	88.701	88.701	88.701	88.701	88.801	88.801	88.701	88.801	88.901	88.801	88.701	88.801	88.901	88.801	88.701	88.801	88.601	89.401	88.801	89.401	88.101	88.201	88.101	88.101	88.001	88.101	88.101	88.101	88.101	88.101	88.101	88.101	88.101	88.101	88.101	88.001	88.201	88.201
	88	DQ090945	88.501	88.401	88.301	88.601	88.601	88.501	88.501	88.401	88.501	88.401	88.501	88.401	88.401	88.501	88.601	88.501	88.601	88.601	88.601	88.501	88.501	88.701	88.601	88.401	88.601	88.901	89.301	88.701	88.901	88.601	88.701	88.501	88.501	88.501	88.501	88.501	88.501	88.501	88.601	88.501	88.601	88.501	88.501	88.601	88.501	88.601	88.601
	87	KJ704803	87.301	87.201	87.101	87.401	87.401	87.301	87.301	87.201	87.301	87.201	87.301	87.201	87.201	87.301	87.401	87.301	87.401	87.401	87.401	87.301	87.301	87.501	87.401	87.201	87.401	87.701	88.101	87.701	87.701	87.501	87.601	87.501	87.501	87.401	87.501	87.501	87.501	87.501	87.501	87.501	87.501	87.501	87.501	87.501	87.401	87.601	87.601
	86	KX108827	87.701	87.701	87.601	87.801	87.801	87.701	87.701	87.701	87.701	87.601	87.601	87.601	87.601	87.701	87.801	87.701	87.701	87.801	87.801	87.701	87.701	87.701	87.601	87.601	87.701	87.601	88.501	88.101	88.201	86.701	86.701	86.701	86.701	86.701	86.701	86.701	86.701	86.701	86.701	86.701	86.701	86.701	86.701	86.701	86.601	86.701	86.701
	85	MF576431	88.201	88.101	88.001	88.301	88.301	88.201	88.201	88.101	88.201	88.101	88.201	88.101	88.101	88.201	88.301	88.201	88.301	88.301	88.301	88.201	88.201	88.401	88.301	88.101	88.301	88.101	88.801	88.001	88.401	90.001	90.101	90.001	90.001	89.901	90.001	90.001	90.001	90.001	90.001	90.001	90.001	90.001	90.001	90.001	89.901	90.101	90.101
	84	KF738849	87.601	87.501	87.401	87.501	87.501	87.401	87.401	87.401	87.401	87.501	87.601	87.501	87.501	87.501	87.601	87.501	87.701	87.501	87.601	87.501	87.501	87.601	87.501	87.301	87.501	87.501	88.301	87.601	87.901	89.001	89.101	88.901	88.901	88.901	89.001	89.101	89.101	89.101	89.001	89.001	89.101	89.101	89.101	89.001	88.901	89.101	89.101
	83	KF738858	88.501	88.401	88.301	88.401	88.401	88.301	88.301	88.301	88.301	88.301	88.401	88.301	88.401	88.401	88.501	88.401	88.501	88.301	88.401	88.301	88.301	88.301	88.201	88.101	88.201	88.601	88.701	88.501	88.601	89.201	89.201	89.001	89.001	89.101	89.101	89.101	89.101	89.101	89.101	89.001	89.201	89.201	89.201	89.201	89.101	89.101	89.101
	82	MN920392	88.601	88.501	88.601	88.701	88.701	88.601	88.601	88.501	88.601	88.501	88.601	88.501	88.501	88.601	88.701	88.601	88.701	88.701	88.701	88.601	88.701	88.801	88.701	88.501	88.701	88.701	89.101	88.501	89.001	89.901	90.001	89.901	89.901	89.801	89.901	89.901	89.901	89.901	89.901	89.901	89.901	89.901	89.901	89.901	89.801	90.001	90.001
	89	KF738855	90.401	90.401	90.301	90.501	90.501	90.501	90.401	90.401	90.501	90.401	90.401	90.401	90.401	90.501	90.501	90.401	90.501	90.501	90.501	90.401	90.501	90.601	90.501	90.401	90.501	90.201	91.301	90.401	90.001	89.001	89.101	89.001	89.001	88.901	89.001	89.001	89.001	89.001	89.001	89.001	89.001	89.001	89.001	89.001	88.901	89.101	89.101
	90	KF738843	91.401	91.401	91.301	91.401	91.401	91.401	91.301	91.401	91.301	91.201	91.301	91.201	91.301	91.401	91.401	91.301	91.301	91.401	91.401	91.301	91.401	91.301	91.201	91.101	91.201	90.801	91.501	90.901	90.501	90.001	90.001	90.001	90.001	90.101	90.101	90.001	90.001	90.001	90.101	90.001	90.001	90.001	90.001	90.101	90.001	90.001	90.001
	93	KX108807	91.601	91.601	91.501	91.701	91.701	91.701	91.601	91.601	91.701	91.601	91.601	91.601	91.601	91.701	91.701	91.601	91.701	91.701	91.701	91.601	91.701	91.801	91.701	91.601	91.701	91.501	92.401	91.701	92.001	91.001	91.101	90.901	90.901	90.901	90.901	90.901	90.901	90.901	91.001	90.901	91.001	90.901	90.901	91.001	90.901	91.001	91.001
	92	KX108812	91.501	91.401	91.301	91.601	91.601	91.501	91.501	91.401	91.501	91.401	91.501	91.401	91.401	91.501	91.601	91.501	91.501	91.601	91.601	91.501	91.501	91.701	91.601	91.401	91.601	91.401	91.901	91.301	91.701	90.701	90.801	90.601	90.601	90.601	90.601	90.601	90.601	90.601	90.701	90.601	90.701	90.601	90.601	90.701	90.601	90.701	90.701
	94	KX108800	92.001	92.001	91.901	92.101	92.101	92.101	92.001	92.001	92.101	92.001	92.001	92.001	92.001	92.101	92.101	92.001	92.101	92.201	92.101	92.001	92.101	92.201	92.101	92.001	92.201	91.901	92.901	92.301	92.401	91.801	91.901	91.701	91.701	91.701	91.701	91.701	91.701	91.701	91.801	91.701	91.801	91.701	91.701	91.801	91.701	91.801	91.801
	7	MW656153	89.801	89.801	89.701	89.801	89.801	89.801	89.701	89.701	89.701	89.701	89.701	89.701	89.701	89.701	89.701	89.701	89.801	89.901	89.801	89.701	89.901	89.801	89.801	89.601	89.801	89.701	89.801	89.101	89.201	89.301	89.401	89.301	89.301	89.301	89.301	89.401	89.401	89.401	89.401	89.301	89.401	89.301	89.301	89.301	89.201	89.301	89.301
	7	MW656159	89.701	89.601	89.501	89.801	89.801	89.701	89.701	89.601	89.701	89.601	89.701	89.601	89.601	89.701	89.801	89.801	89.801	89.801	89.801	89.701	89.801	89.901	89.901	89.601	89.801	89.801	89.701	89.001	89.301	89.301	89.401	89.301	89.301	89.201	89.301	89.301	89.301	89.301	89.301	89.301	89.301	89.301	89.301	89.301	89.201	89.401	89.401
	7	MW656154	89.801	89.801	89.701	89.701	89.701	89.701	89.601	89.701	89.701	89.801	89.801	89.801	89.801	89.801	89.801	89.801	89.901	89.801	89.801	89.701	89.901	89.801	89.801	89.601	89.801	89.701	89.701	89.201	89.201	89.401	89.501	89.201	89.201	89.301	89.301	89.401	89.401	89.401	89.401	89.301	89.501	89.401	89.401	89.401	89.301	89.401	89.401
	7	MW656161	89.801	89.801	89.701	89.701	89.701	89.701	89.601	89.701	89.701	89.801	89.801	89.801	89.801	89.801	89.801	89.801	89.901	89.801	89.801	89.701	89.901	89.801	89.801	89.601	89.801	89.701	89.701	89.201	89.201	89.401	89.501	89.201	89.201	89.301	89.301	89.401	89.401	89.401	89.401	89.301	89.501	89.401	89.401	89.401	89.301	89.401	89.401
	7	MW656157	89.801	89.701	89.601	89.801	89.801	89.701	89.701	89.701	89.701	89.701	89.801	89.701	89.701	89.801	89.901	89.901	89.901	89.801	89.901	89.801	89.901	89.901	89.901	89.601	89.801	89.801	89.701	89.101	89.301	89.401	89.501	89.301	89.301	89.301	89.401	89.401	89.401	89.401	89.401	89.401	89.401	89.401	89.401	89.401	89.301	89.501	89.501
	7	MW656155	89.801	89.801	89.701	89.801	89.801	89.801	89.701	89.801	89.701	89.701	89.701	89.701	89.701	89.801	89.801	89.801	89.801	89.901	89.901	89.801	90.001	89.801	89.801	89.601	89.801	89.701	89.801	89.101	89.201	89.401	89.501	89.301	89.301	89.401	89.401	89.401	89.401	89.401	89.501	89.401	89.401	89.301	89.301	89.401	89.301	89.401	89.401
	7	MW656158	89.901	89.801	89.701	89.901	89.901	89.801	89.801	89.801	89.701	89.601	89.701	89.601	89.701	89.801	89.901	89.901	89.801	89.801	89.901	89.801	89.901	89.801	89.801	89.501	89.701	89.701	89.701	89.001	89.201	89.401	89.401	89.401	89.401	89.401	89.501	89.401	89.401	89.401	89.401	89.401	89.301	89.401	89.401	89.401	89.301	89.401	89.401
	7	MW656156	89.801	89.801	89.701	89.901	89.901	89.901	89.801	89.801	89.801	89.601	89.601	89.601	89.701	89.801	89.801	89.801	89.701	89.901	89.801	89.701	89.901	89.801	89.801	89.601	89.801	89.701	89.801	89.001	89.201	89.401	89.401	89.401	89.401	89.401	89.401	89.301	89.301	89.301	89.401	89.301	89.301	89.301	89.301	89.401	89.301	89.301	89.301
	7	MW656160	89.801	89.701	89.601	89.801	89.801	89.701	89.701	89.701	89.701	89.601	89.701	89.601	89.701	89.801	89.901	89.901	89.801	89.701	89.801	89.701	89.801	89.801	89.801	89.501	89.701	89.701	89.601	89.001	89.201	89.401	89.401	89.301	89.301	89.301	89.401	89.301	89.301	89.301	89.301	89.301	89.301	89.401	89.401	89.401	89.301	89.401	89.401
	7	MW656162	89.701	89.601	89.501	89.801	89.801	89.701	89.701	89.601	89.701	89.601	89.701	89.601	89.601	89.701	89.801	89.801	89.801	89.801	89.801	89.701	89.801	89.901	89.901	89.601	89.801	89.801	89.701	89.001	89.301	89.401	89.501	89.301	89.301	89.301	89.301	89.301	89.301	89.301	89.401	89.301	89.401	89.301	89.301	89.401	89.301	89.401	89.401
	7	MW656165	89.701	89.601	89.501	89.801	89.801	89.701	89.701	89.601	89.701	89.601	89.701	89.601	89.601	89.701	89.801	89.801	89.801	89.801	89.801	89.701	89.801	89.901	89.901	89.601	89.801	89.801	89.701	89.001	89.301	89.401	89.501	89.301	89.301	89.301	89.301	89.301	89.301	89.301	89.401	89.301	89.401	89.301	89.301	89.401	89.301	89.401	89.401
	7	MW656164	89.701	89.701	89.601	89.801	89.801	89.801	89.701	89.701	89.801	89.701	89.701	89.701	89.701	89.801	89.801	89.801	89.801	89.901	89.801	89.701	89.901	90.001	90.001	89.701	89.801	89.801	89.701	89.101	89.301	89.401	89.501	89.401	89.401	89.301	89.401	89.401	89.401	89.401	89.401	89.401	89.401	89.401	89.401	89.401	89.301	89.501	89.501
	7	MW656166	89.601	89.501	89.401	89.701	89.701	89.601	89.601	89.501	89.601	89.501	89.601	89.501	89.501	89.601	89.701	89.701	89.701	89.701	89.701	89.601	89.701	89.701	89.801	89.601	89.701	89.701	89.501	89.001	89.201	89.201	89.301	89.101	89.101	89.101	89.101	89.101	89.101	89.101	89.201	89.101	89.201	89.101	89.101	89.201	89.101	89.201	89.201
	96	KF738854	89.201	89.201	89.101	89.101	89.101	89.101	89.001	89.101	89.101	89.101	89.101	89.101	89.201	89.201	89.201	89.201	89.201	89.101	89.101	89.001	89.201	89.101	89.101	88.901	89.101	88.901	89.201	88.701	88.901	89.101	89.101	89.001	89.001	89.001	89.101	89.101	89.101	89.101	89.001	89.001	89.101	89.201	89.201	89.101	89.001	89.101	89.101
	97	KX108791	90.901	90.901	90.801	90.901	90.901	90.901	90.801	90.801	90.901	90.901	90.901	90.901	90.901	90.901	90.901	90.801	91.001	90.901	90.901	90.801	90.901	90.901	90.901	90.801	90.901	90.801	91.001	90.401	90.501	90.301	90.401	90.301	90.301	90.301	90.301	90.401	90.401	90.401	90.401	90.301	90.501	90.401	90.401	90.401	90.301	90.401	90.401
	98	KX108797	91.901	91.801	91.701	92.001	92.001	91.901	91.901	91.801	91.901	91.801	91.901	91.801	91.801	91.901	92.001	91.901	91.901	92.001	92.001	91.901	91.901	92.001	91.901	91.801	91.901	91.601	91.901	91.201	91.601	91.501	91.601	91.501	91.501	91.401	91.501	91.501	91.501	91.501	91.501	91.501	91.501	91.501	91.501	91.501	91.401	91.601	91.601
	100	DQ915959	85.901	85.901	85.801	86.001	86.001	86.001	85.901	85.901	85.901	85.801	85.801	85.801	85.801	85.901	85.901	85.801	86.001	86.101	86.001	85.901	86.001	86.001	85.901	85.801	85.901	85.801	86.401	85.701	86.001	85.501	85.601	85.501	85.501	85.501	85.501	85.501	85.501	85.501	85.601	85.501	85.501	85.401	85.401	85.501	85.401	85.501	85.501
	99	MF136689	86.501	86.501	86.401	86.501	86.501	86.501	86.401	86.401	86.501	86.501	86.501	86.501	86.501	86.501	86.501	86.401	86.701	86.601	86.501	86.401	86.501	86.601	86.501	86.401	86.501	86.501	86.901	86.501	86.701	86.301	86.401	86.201	86.201	86.201	86.201	86.301	86.301	86.301	86.301	86.201	86.401	86.301	86.301	86.301	86.201	86.301	86.301
	101	EU840176	86.001	86.001	85.901	86.001	86.001	86.001	86.001	85.901	86.001	85.901	86.001	85.901	86.001	86.001	86.001	85.901	86.101	86.001	85.901	85.801	85.901	86.001	85.901	85.801	86.001	86.001	86.601	86.301	85.701	87.501	87.501	87.501	87.501	87.401	87.501	87.501	87.501	87.501	87.401	87.401	87.501	87.601	87.601	87.501	87.401	87.501	87.501
	102	LC035390	84.701	84.701	84.601	84.701	84.701	84.601	84.601	84.601	84.601	84.601	84.601	84.601	84.701	84.701	84.701	84.701	84.701	84.601	84.601	84.501	84.601	84.701	84.601	84.401	84.601	84.701	85.401	84.901	84.701	86.001	86.001	85.901	85.901	85.901	86.001	86.001	86.001	86.001	85.901	85.901	86.001	86.101	86.101	86.001	86.001	86.001	86.001
[truncated: 258 more columns]
